# Supplementary material for: Prior upregulation of interferon pathways in the nasopharynx impacts viral shedding following live attenuated influenza vaccine challenge in children
Source: Cell Rep Med. 2021 Dec 9;2(12):100465. doi: 10.1016/j.xcrm.2021.100465 (PMC8714852; doi:10.1016/j.xcrm.2021.100465)
Supplement: Table S1. Significant Reactome pathways from gene set enrichment analysis associated with viral load at day 2 and day 7, related to Figure 2 [file mmc2.xlsx]

## Sheet: Sheet1
Pathway	H1N1_day2_NES	H1N1_day2_AdjP-value	H3N2_day2_NES	H3N2_day2_AdjP-value	FluB_day2_NES	FluB_day2_AdjP-value	Leading Edge Genes (LE)
Immunoregulatory interactions between a Lymphoid and a non-Lymphoid cell	-1.83523	0.0203089	-2.65312	0.0219482	-1.51139	0.0493839	B2M,C3,CD160,CD19,CD1A,CD1C,CD1D,CD200,CD22,CD226,CD247,CD300A,CD300C,CD300E,CD300LB,CD300LF,CD300LG,CD33,CD3E,CD3G,CD40,CD40LG,CD81,CD8A,CD8B,CD96,CLEC2B,CLEC2D,COLEC12,CRTAM,CXADR,FCGR1A,FCGR2B,FCGR3A,HCST,HLA-A,HLA-B,HLA-C,HLA-E,HLA-F,HLA-G,HLA-H,ICAM1,IFITM1,IGHV3-33,IGKC,IGKV4-1,IGLC2,IGLC3,IGLC6,IGLV3-12,IGLV6-57,ITGA4,ITGAL,ITGB1,ITGB2,JAML,KIR2DL3,KIR2DL4,KLRD1,KLRF1,KLRG1,KLRK1,LAIR1,LAI…
Interferon Signaling	-1.83139	0.0203089	-2.63147	0.0219482	-2.38664	0.0202799	AAAS,ADAR,ARIH1,B2M,BST2,CAMK2A,CAMK2B,CAMK2D,CD44,CIITA,DDX58,EGR1,EIF2AK2,EIF4A1,EIF4A2,EIF4A3,EIF4E2,EIF4E3,EIF4G1,EIF4G2,EIF4G3,FCGR1A,FCGR1B,FLNA,FLNB,GBP1,GBP2,GBP3,GBP4,GBP5,GBP7,HERC5,HLA-A,HLA-B,HLA-C,HLA-DPA1,HLA-DPB1,HLA-DQA1,HLA-DQA2,HLA-DQB1,HLA-DQB2,HLA-DRA,HLA-DRB1,HLA-DRB5,HLA-E,HLA-F,HLA-G,HLA-H,ICAM1,IFI27,IFI30,IFI35,IFI6,IFIT1,IFIT2,IFIT3,IFITM1,IFITM2,IFITM3,IFNAR1,IFNAR2,IFN…
RIPK1-mediated regulated necrosis	-1.73539	0.0240882	-1.89968	0.0290704	-1.61813	0.0960108	BIRC2,BIRC3,CASP8,CFLAR,FADD,FAS,FASLG,MLKL,RIPK1,RIPK3,TNFRSF10A,TNFRSF10B,TNFSF10,TRADD,TRAF2,XIAP
DDX58/IFIH1-mediated induction of interferon-alpha/beta	-1.71601	0.0203089	-1.728	0.0527198	-2.16283	0.0202799	AGER,ATG12,ATG5,CASP10,CASP8,CHUK,CREBBP,CYLD,DDX58,DHX58,EP300,FADD,HERC5,HMGB1,IFIH1,IKBKB,IKBKE,IKBKG,IRF3,IRF7,ISG15,ITCH,MAP3K1,MAVS,NFKB1,NFKB2,NFKBIA,NFKBIB,NKIRAS1,NKIRAS2,NLRC5,NLRX1,OTUD5,PCBP2,RELA,RIPK1,RNF216,RPS27A,S100A12,S100B,SAA1,SIKE1,TANK,TBK1,TNFAIP3,TRAF3,TRAF6,TRIM25,UBA52,UBA7,UBC,UBE2D1,UBE2D2,UBE2D3,UBE2L6
Nucleotide-binding domain, leucine rich repeat containing receptor NLR signaling pathways	-1.68204	0.0281646	-1.82594	0.0219482	-1.84837	0.0202799	AIM2,BCL2,BCL2L1,BIRC2,BIRC3,CARD9,CASP1,CASP4,CASP8,CASP9,CYLD,HSP90AB1,IKBKB,IKBKG,IRAK1,IRAK2,ITCH,MAP2K6,MAP3K7,MAPK11,MAPK12,MAPK13,MAPK14,MEFV,NFKB1,NFKB2,NLRC4,NLRP1,NLRP3,NOD1,NOD2,P2RX7,PANX1,PSTPIP1,PYCARD,RELA,RIPK2,TAB1,TAB2,TAB3,TNFAIP3,TRAF6,TXN,TXNIP,UBE2V1
Anchoring of the basal body to the plasma membrane	1.35915	0.0791244	2.8032	0.0290704	2.1075	0.0202799	ACTR1A,AHI1,AKAP9,ALMS1,B9D1,B9D2,C2CD3,CC2D2A,CCP110,CDK1,CDK5RAP2,CENPJ,CEP131,CEP135,CEP152,CEP162,CEP164,CEP192,CEP250,CEP290,CEP41,CEP57,CEP70,CEP72,CEP76,CEP78,CEP83,CEP89,CEP97,CETN2,CKAP5,CLASP1,CNTRL,CSNK1D,CSNK1E,DCTN1,DCTN2,DCTN3,DYNC1H1,DYNC1I2,DYNLL1,FBF1,FGFR1OP,HAUS1,HAUS2,HAUS3,HAUS4,HAUS5,HAUS6,HAUS8,IQCB1,KIF24,MAPRE1,MARK4,MKS1,NDE1,NEDD1,NEK2,NINL,NPHP1,NPHP4,ODF2,OFD1,PAFAH1B…
RNA Polymerase III Transcription Initiation	1.64301	0.0203089	1.80953	0.0290704	1.64249	0.046908	BDP1,CRCP,GTF3A,GTF3C1,GTF3C2,GTF3C3,GTF3C4,GTF3C5,GTF3C6,POLR1C,POLR1D,POLR2E,POLR2F,POLR2H,POLR2K,POLR2L,POLR3A,POLR3B,POLR3C,POLR3D,POLR3E,POLR3F,POLR3G,POLR3GL,POLR3H,POLR3K,POU2F1,SNAPC1,SNAPC2,SNAPC3,SNAPC4,SNAPC5,TBP,ZNF143
Mitotic G2-G2/M phases	1.87997	0.0233169	1.66398	0.0298775	1.37495	0.044304	ACTR1A,AJUBA,AKAP9,ALMS1,AURKA,BORA,BTRC,CCNA1,CCNA2,CCNB1,CCNB2,CCNH,CCP110,CDC25A,CDC25B,CDC25C,CDK1,CDK11A,CDK2,CDK5RAP2,CDK7,CDKN1A,CENPF,CENPJ,CEP131,CEP135,CEP152,CEP164,CEP192,CEP250,CEP290,CEP41,CEP57,CEP70,CEP72,CEP76,CEP78,CETN2,CKAP5,CLASP1,CNTRL,CSNK1D,CSNK1E,CUL1,DCTN1,DCTN3,DYNC1H1,DYNC1I2,DYNLL1,E2F1,EP300,FBXL7,FBXW11,FGFR1OP,FKBPL,FOXM1,GTSE1,HAUS1,HAUS2,HAUS3,HAUS4,HAUS5,HAUS6,H…
RNA Polymerase III Abortive And Retractive Initiation	1.91614	0.0203089	2.04575	0.0290704	1.55174	0.0929226	BDP1,CRCP,GTF3A,GTF3C1,GTF3C2,GTF3C3,GTF3C4,GTF3C5,GTF3C6,NFIA,NFIB,NFIC,NFIX,POLR1C,POLR1D,POLR2E,POLR2F,POLR2H,POLR2K,POLR2L,POLR3A,POLR3B,POLR3C,POLR3D,POLR3E,POLR3F,POLR3G,POLR3GL,POLR3H,POLR3K,POU2F1,SNAPC1,SNAPC2,SNAPC3,SNAPC4,SNAPC5,SSB,TBP,ZNF143
Fatty acid metabolism	2.03	0.0231195	1.58803	0.0298775	1.46393	0.0202799	ABCC1,ACAA1,ACAA2,ACACA,ACAD10,ACAD11,ACADL,ACADM,ACADS,ACADVL,ACBD5,ACBD6,ACBD7,ACLY,ACOT1,ACOT11,ACOT12,ACOT13,ACOT2,ACOT4,ACOT7,ACOT8,ACOX1,ACOX2,ACOX3,ACOXL,ACSBG1,ACSBG2,ACSF2,ACSF3,ACSL3,ACSL5,ACSL6,ACSM3,ACSM6,AKR1C3,ALDH3A2,ALOX12,ALOX12B,ALOX15,ALOX15B,AMACR,CBR1,CBR4,CPT1A,CPT1B,CPT2,CRAT,CROT,CYP1A1,CYP1A2,CYP2C19,CYP2C8,CYP2C9,CYP2J2,CYP2U1,CYP4A11,CYP4A22,CYP4B1,CYP4F11,CYP4F22,CYP4F…
Branched-chain amino acid catabolism	2.11458	0.0203089	1.80435	0.047939	1.76988	0.0426529	ACAD8,ACADSB,ACAT1,ALDH6A1,ALDH9A1,AUH,BBOX1,BCAT1,BCAT2,BCKDHB,BCKDK,DBT,DLD,HIBADH,HIBCH,HSD17B10,IVD,MCCC1,MCCC2,PPM1K,SHMT1,TMLHE
Mitotic Spindle Checkpoint	2.16342	0.0203089	1.80332	0.0290704	1.63512	0.0202799	ANAPC1,ANAPC10,ANAPC11,ANAPC15,ANAPC16,ANAPC2,ANAPC4,ANAPC5,ANAPC7,APITD1,AURKB,B9D2,BIRC5,BUB1,BUB1B,BUB3,CDC16,CDC20,CDC23,CDC26,CDC27,CDCA8,CENPA,CENPC,CENPE,CENPF,CENPH,CENPI,CENPK,CENPL,CENPM,CENPN,CENPO,CENPP,CENPQ,CENPT,CENPU,CKAP5,CLASP1,CLASP2,CLIP1,DSN1,DYNC1H1,DYNC1I2,DYNC1LI1,DYNC1LI2,DYNLL1,DYNLL2,ERCC6L,INCENP,ITGB3BP,KIF18A,KIF2A,KIF2C,KNTC1,MAD2L1,MAPRE1,MIS12,NDC80,NDE1,NDEL1,NSL…
M Phase	2.22007	0.0369023	1.63142	0.0338355	1.555	0.021868	ACTR1A,AKAP9,ALMS1,ANAPC1,ANAPC10,ANAPC11,ANAPC16,ANAPC2,ANAPC4,ANAPC5,ANAPC7,ANKLE2,APITD1,ARPP19,AURKB,B9D2,BANF1,BIRC5,BLZF1,BUB1,BUB1B,BUB3,CCNB1,CCNB2,CCP110,CDC16,CDC20,CDC23,CDC26,CDC27,CDCA5,CDCA8,CDK1,CDK5RAP2,CENPA,CENPC,CENPE,CENPF,CENPH,CENPI,CENPJ,CENPK,CENPL,CENPM,CENPN,CENPP,CENPQ,CENPT,CENPU,CEP131,CEP135,CEP152,CEP164,CEP192,CEP250,CEP290,CEP41,CEP57,CEP70,CEP72,CEP76,CEP78,CETN2…
Intraflagellar transport	2.26061	0.0203089	3.00881	0.0290704	2.27913	0.0202799	CLUAP1,DYNC2H1,DYNC2LI1,DYNLL1,DYNLL2,DYNLRB1,DYNLRB2,HSPB11,IFT122,IFT140,IFT172,IFT20,IFT22,IFT27,IFT43,IFT46,IFT52,IFT57,IFT74,IFT80,IFT81,IFT88,KIF17,KIF3A,KIF3B,KIF3C,KIFAP3,TCTE3,TCTEX1D1,TCTEX1D2,TNPO1,TRAF3IP1,TRIP11,TTC21B,TTC26,TTC30A,TTC30B,WDR19,WDR34,WDR35,WDR60
Pathway	H1N1_day7_NES	H1N1_day7_AdjP-value	H3N2_day7_NES	H3N2_day7_AdjP-value	FluB_day7_NES	FluB_day7_AdjP-value
Immunoregulatory interactions between a Lymphoid and a non-Lymphoid cell	-1.95876	0.0203599	-1.45319	0.0792717	-1.48943	0.0277678	B2M,C3,CD160,CD19,CD1A,CD1C,CD1D,CD200,CD22,CD226,CD247,CD300A,CD300C,CD300E,CD300LB,CD300LF,CD300LG,CD33,CD3E,CD3G,CD40,CD40LG,CD81,CD8A,CD8B,CD96,CLEC2B,CLEC2D,COLEC12,CRTAM,CXADR,FCGR1A,FCGR2B,FCGR3A,HCST,HLA-A,HLA-B,HLA-C,HLA-E,HLA-F,HLA-G,HLA-H,ICAM1,IFITM1,IGHV3-33,IGKC,IGKV4-1,IGLC2,IGLC3,IGLC6,IGLV3-12,IGLV6-57,ITGA4,ITGAL,ITGB1,ITGB2,JAML,KIR2DL3,KIR2DL4,KLRD1,KLRF1,KLRG1,KLRK1,LAIR1,LAI…
Interferon Signaling	-2.24517	0.0212257	-1.86399	0.0355572	-2.20258	0.0132586	AAAS,ADAR,ARIH1,B2M,BST2,CAMK2A,CAMK2B,CAMK2D,CD44,CIITA,DDX58,EGR1,EIF2AK2,EIF4A1,EIF4A2,EIF4A3,EIF4E2,EIF4E3,EIF4G1,EIF4G2,EIF4G3,FCGR1A,FCGR1B,FLNA,FLNB,GBP1,GBP2,GBP3,GBP4,GBP5,GBP7,HERC5,HLA-A,HLA-B,HLA-C,HLA-DPA1,HLA-DPB1,HLA-DQA1,HLA-DQA2,HLA-DQB1,HLA-DQB2,HLA-DRA,HLA-DRB1,HLA-DRB5,HLA-E,HLA-F,HLA-G,HLA-H,ICAM1,IFI27,IFI30,IFI35,IFI6,IFIT1,IFIT2,IFIT3,IFITM1,IFITM2,IFITM3,IFNAR1,IFNAR2,IFN…
Carboxyterminal post-translational modifications of tubulin	1.78171	0.0337493	1.73414	0.078896	1.79843	0.022327	AGBL1,AGBL2,AGBL3,AGBL4,AGBL5,AGTPBP1,LRRC49,NICN1,TPGS1,TPGS2,TTL,TTLL1,TTLL10,TTLL11,TTLL13P,TTLL4,TTLL5,TTLL6,TTLL7,TTLL9,TUBA1A,TUBA1B,TUBA1C,TUBB1,TUBB2A,TUBB2B,TUBB4A,TUBB4B
Fatty acid metabolism	1.57268	0.0203599	1.44265	0.0537512	1.41152	0.0132586	ABCC1,ACAA1,ACAA2,ACACA,ACAD10,ACAD11,ACADL,ACADM,ACADS,ACADVL,ACBD5,ACBD6,ACBD7,ACLY,ACOT1,ACOT11,ACOT12,ACOT13,ACOT2,ACOT4,ACOT7,ACOT8,ACOX1,ACOX2,ACOX3,ACOXL,ACSBG1,ACSBG2,ACSF2,ACSF3,ACSL3,ACSL5,ACSL6,ACSM3,ACSM6,AKR1C3,ALDH3A2,ALOX12,ALOX12B,ALOX15,ALOX15B,AMACR,CBR1,CBR4,CPT1A,CPT1B,CPT2,CRAT,CROT,CYP1A1,CYP1A2,CYP2C19,CYP2C8,CYP2C9,CYP2J2,CYP2U1,CYP4A11,CYP4A22,CYP4B1,CYP4F11,CYP4F22,CYP4F…
Intraflagellar transport	1.80658	0.0203599	2.26866	0.0355572	2.30643	0.0132586	CLUAP1,DYNC2H1,DYNC2LI1,DYNLL1,DYNLL2,DYNLRB1,DYNLRB2,HSPB11,IFT122,IFT140,IFT172,IFT20,IFT22,IFT27,IFT43,IFT46,IFT52,IFT57,IFT74,IFT80,IFT81,IFT88,KIF17,KIF3A,KIF3B,KIF3C,KIFAP3,TCTE3,TCTEX1D1,TCTEX1D2,TNPO1,TRAF3IP1,TRIP11,TTC21B,TTC26,TTC30A,TTC30B,WDR19,WDR34,WDR35,WDR60
