# Supplementary material for: Prior upregulation of interferon pathways in the nasopharynx impacts viral shedding following live attenuated influenza vaccine challenge in children
Source: Cell Rep Med. 2021 Dec 9;2(12):100465. doi: 10.1016/j.xcrm.2021.100465 (PMC8714852; doi:10.1016/j.xcrm.2021.100465)
Supplement: Table S2. Differentially expressed genes between children with and without asymptomatic respiratory viral infections, related to Figure 2 [file mmc3.xlsx]

## Sheet: Sheet1
geneID	log2FoldChange	pvalue	padj	baseMean	lfcSE	stat
FAM181A	-1.44841	5.8267e-07	0.00012884	2.32989	0.289863	-4.99687
DAPL1	-1.39368	7.14354e-08	4.24043e-05	11.9344	0.258686	-5.38752
RPRML	-1.28223	6.68588e-06	0.000434737	8.92225	0.284721	-4.50345
ANXA2P3	-1.18417	1.75269e-05	0.000720975	11.4387	0.275757	-4.29427
RP11-727F15.12	-1.14473	1.54463e-05	0.000673814	3.49872	0.264848	-4.32223
MTCO3P22	-1.1328	5.64796e-06	0.000409292	26.6812	0.249561	-4.53916
ALDH3A1	-1.11625	1.72203e-05	0.000716801	505.352	0.259703	-4.29818
RP11-846F4.6	-1.1085	2.05088e-05	0.000770097	15.93	0.260254	-4.25928
RPS12P27	-1.0547	2.04128e-05	0.00076916	13.8709	0.247564	-4.26033
KRT19P1	-1.03861	3.14364e-05	0.000977966	23.1848	0.249498	-4.1628
GSTA3	-1.00549	1.03451e-05	0.000540175	12.25	0.228012	-4.40983
MUCL1	-1.00326	3.08613e-05	0.000966862	20.2244	0.240761	-4.16702
PCAT6	-0.986323	7.2031e-06	0.00045781	4.10126	0.219789	-4.4876
EPHX1	-0.978928	1.34725e-05	0.000621822	17.7195	0.224923	-4.35229
PRDX1P1	-0.978616	1.9904e-05	0.000765934	18.7022	0.229401	-4.26596
TXNP4	-0.968321	1.30002e-05	0.000612657	62.9941	0.222087	-4.3601
LINC01315	-0.932094	6.05008e-06	0.000421425	7.25494	0.206004	-4.52463
TXNP5	-0.92894	1.14638e-05	0.000571642	67.1481	0.211722	-4.38754
ADH1C	-0.926439	7.30185e-06	0.000459581	450.091	0.206578	-4.48469
STATH	-0.926	5.84444e-06	0.00041864	206.846	0.204327	-4.53194
PRADC1	-0.924324	1.9323e-05	0.000753935	7.00398	0.216339	-4.27257
OMG	-0.904505	1.59346e-05	0.000686428	223.061	0.209602	-4.31536
RBP1	-0.904038	9.1912e-06	0.000514574	32.4349	0.203824	-4.43538
C19orf33	-0.902017	1.93469e-05	0.000753935	30.644	0.211132	-4.2723
AKR1C3	-0.883253	1.01445e-05	0.000537756	28.2897	0.2001	-4.41407
HOMER3	-0.875992	2.30881e-05	0.000818451	7.50212	0.206957	-4.23272
MRLN	-0.870244	3.0575e-05	0.000959832	48.0495	0.208735	-4.16914
TP53AIP1	-0.865696	2.75574e-05	0.000902556	7.38133	0.206474	-4.19277
RP11-473M20.11	-0.865377	9.91917e-06	0.00053405	21.709	0.195834	-4.41893
ENTPD3	-0.861649	9.29971e-06	0.000519711	8.2179	0.194378	-4.43285
DHCR7	-0.846955	7.15721e-06	0.000456765	7.98807	0.188675	-4.48896
ATP6V0E2	-0.844094	3.16336e-05	0.000982129	10.6521	0.20284	-4.16138
TSPAN9	-0.834164	1.39153e-06	0.000198892	14.6573	0.17284	-4.82621
TSPAN8	-0.820311	1.78154e-07	7.46704e-05	232.352	0.157124	-5.2208
OR7E22P	-0.813623	1.24824e-05	0.000592884	6.30497	0.186227	-4.36899
PRDX1	-0.798793	2.22946e-06	0.000254231	115.236	0.168827	-4.73143
POMT2	-0.781784	2.87573e-07	0.000100191	39.2972	0.152353	-5.13141
ROPN1L	-0.775712	1.46568e-05	0.000650349	119.36	0.178992	-4.33378
GRTP1	-0.775655	2.14717e-05	0.000788126	17.592	0.18255	-4.24901
FAM3D	-0.772009	1.15873e-05	0.000573618	94.0825	0.176048	-4.38521
TXN	-0.752292	4.73233e-06	0.000375392	807.265	0.164388	-4.57632
SCGB2A1	-0.748206	3.08082e-05	0.000966177	96.098	0.179537	-4.16741
DGCR6	-0.746692	1.7355e-05	0.000717768	18.2974	0.173793	-4.29646
ALOX15	-0.738613	1.39948e-05	0.000631362	227.694	0.170033	-4.34394
RAB15	-0.734792	2.61843e-05	0.000878931	16.3403	0.17477	-4.20434
ANXA2P2	-0.727454	8.21859e-06	0.000485539	100.721	0.163128	-4.45941
AP2S1	-0.718817	1.01601e-05	0.000537756	42.1992	0.162859	-4.41374
GIPC1	-0.718797	6.4979e-06	0.000427895	99.4335	0.159396	-4.50951
CRYL1	-0.713589	2.65613e-07	9.74669e-05	39.4264	0.138659	-5.14634
MPV17L	-0.708013	3.8951e-07	0.000111862	159.375	0.139537	-5.07401
HSBP1L1	-0.707112	5.32836e-06	0.000397566	26.724	0.155361	-4.55143
CST3	-0.705758	1.74257e-06	0.000223739	72.1494	0.147611	-4.78119
CHCHD6	-0.704424	1.04885e-05	0.000545822	14.1585	0.159848	-4.40685
CALM1P1	-0.703801	8.79522e-06	0.000508189	17.6855	0.158341	-4.44485
EPAS1	-0.700387	2.22911e-06	0.000254231	414.289	0.148028	-4.73146
ASH1L-AS1	-0.69699	3.73316e-06	0.00033193	10.6114	0.150677	-4.62571
KIAA1522	-0.696014	3.66715e-06	0.00033064	69.8699	0.150346	-4.62941
CRYM	-0.683833	5.69019e-06	0.000410435	135.278	0.150704	-4.53759
MPC2	-0.679711	1.27925e-07	6.1334e-05	87.5541	0.128689	-5.28179
NDUFS2	-0.677528	1.03063e-05	0.000539509	91.1298	0.153612	-4.41065
HIGD2A	-0.672572	3.17609e-05	0.000983812	49.3164	0.161658	-4.16046
USMG5P1	-0.670734	5.43983e-06	0.000400764	40.5747	0.147509	-4.54707
BLVRB	-0.670246	5.61334e-06	0.000408693	44.2058	0.147616	-4.54045
RP5-1148A21.3	-0.668887	6.17606e-06	0.000421425	7.31317	0.147975	-4.52027
GPX1P1	-0.663132	2.61208e-06	0.000271161	27.0844	0.141117	-4.69918
TRIM8	-0.659769	4.55448e-07	0.000118707	86.3385	0.130798	-5.04419
PRDX5	-0.656303	6.65011e-06	0.000434019	266.223	0.145696	-4.50459
TRIM16L	-0.648158	7.33351e-06	0.000459581	57.9326	0.144556	-4.48377
FAM3B	-0.644714	4.95206e-07	0.000123865	60.3051	0.128221	-5.02816
RP11-532F12.5	-0.642807	7.28212e-06	0.000459581	24.3834	0.143315	-4.48527
CEP170B	-0.639766	1.89608e-06	0.000231215	86.5332	0.134286	-4.7642
ALKBH7	-0.639518	2.67905e-06	0.000271161	17.8141	0.136241	-4.69401
FHL2	-0.639377	2.14251e-06	0.000248506	45.9279	0.134904	-4.7395
STARD10	-0.632956	4.39639e-06	0.000360737	16.7708	0.137848	-4.59171
KRT8	-0.630578	1.16358e-05	0.000574479	93.213	0.143826	-4.3843
NGRN	-0.626752	2.24873e-05	0.000807751	42.6207	0.147866	-4.23865
PFN2	-0.626067	3.72795e-06	0.00033193	265.947	0.135337	-4.626
COLCA1	-0.624686	2.74188e-05	0.000900342	58.8178	0.148951	-4.19391
ECI1	-0.622885	6.33876e-06	0.000423989	25.985	0.137966	-4.51476
GALE	-0.618203	9.9351e-06	0.00053405	34.2106	0.13991	-4.41858
SHB	-0.617869	5.04449e-06	0.000387208	27.2222	0.135411	-4.56293
MPC1	-0.613016	2.07553e-09	7.96082e-06	85.7725	0.10231	-5.99178
POLR2L	-0.609548	7.23312e-07	0.000138481	88.3365	0.123017	-4.955
OAT	-0.60784	3.28094e-05	0.000998642	220.669	0.146361	-4.15304
FASN	-0.605244	1.63936e-06	0.000216367	37.9547	0.126265	-4.79345
BAIAP2-AS1	-0.603842	1.05698e-05	0.000547565	25.5374	0.137076	-4.40518
ALDH1A1	-0.602424	2.00863e-05	0.00076916	729.116	0.141284	-4.26393
ATP7B	-0.600435	1.55943e-05	0.000678365	43.0798	0.138986	-4.32012
SERINC2	-0.595182	8.90244e-06	0.000509045	72.2414	0.133982	-4.44225
BTBD6	-0.594456	6.40964e-06	0.000424832	25.3008	0.131738	-4.51241
TUBB2A	-0.580159	5.60203e-06	0.000408693	66.9519	0.127764	-4.54088
EYA2	-0.57629	1.08242e-05	0.000554915	118.921	0.130975	-4.40002
WRB	-0.573931	9.4138e-06	0.000522179	61.8701	0.129549	-4.43022
CMTM4	-0.560424	4.95697e-06	0.000384363	73.783	0.122722	-4.5666
TMEM9	-0.555843	2.27322e-05	0.000810237	30.7592	0.131212	-4.23621
RBBP9	-0.549333	1.11418e-05	0.000561482	31.0242	0.125026	-4.39374
PWWP2B	-0.548291	1.20409e-06	0.000185801	29.7466	0.112934	-4.85496
BEX4	-0.544214	4.35687e-06	0.000359952	47.5198	0.118473	-4.59359
FDFT1	-0.543138	4.0084e-07	0.000113576	104.387	0.107158	-5.06856
EPB41L1	-0.540298	4.36362e-06	0.000359952	112.648	0.117628	-4.59327
COX6A1	-0.537672	2.6336e-06	0.000271161	219.849	0.114459	-4.6975
MAGEF1	-0.527175	1.8167e-05	0.000730984	132.919	0.122991	-4.2863
SPCS1	-0.527132	1.48765e-07	6.72184e-05	134.931	0.100328	-5.25408
KRT18	-0.52172	1.93333e-05	0.000753935	186.854	0.122112	-4.27245
ANAPC11	-0.521623	4.6794e-06	0.000374062	62.096	0.113925	-4.57867
DSTN	-0.521068	1.09042e-05	0.000557174	657.153	0.118467	-4.39842
UQCR10	-0.520495	2.69819e-05	0.000894482	114.534	0.124	-4.19755
DUSP23	-0.517801	5.95168e-07	0.000129089	33.1813	0.10371	-4.99278
C11orf1	-0.514582	2.47418e-05	0.000852656	21.9002	0.122022	-4.21714
DAD1	-0.511715	2.86097e-06	0.000279924	57.8077	0.109328	-4.68056
AC007246.3	-0.505641	2.6897e-05	0.000893285	25.4663	0.120441	-4.19826
C3orf14	-0.503712	1.17864e-05	0.000576603	21.1029	0.114963	-4.3815
DPY30	-0.50226	6.60962e-06	0.00043346	131.054	0.111468	-4.50589
VWA5A	-0.50129	1.17342e-05	0.000576497	124.503	0.114385	-4.38247
C19orf12	0.504366	3.4598e-08	2.85664e-05	57.3373	0.0914301	5.51642
PARP11	0.505799	8.18975e-07	0.00014515	42.722	0.10258	4.93079
RP11-2J18.1	0.513139	2.53966e-05	0.000866558	30.4897	0.12185	4.21125
GATA3	0.519567	1.16184e-07	5.90746e-05	33.5477	0.0980426	5.2994
GPBP1	0.519878	1.15628e-05	0.000573618	396.983	0.11854	4.38567
CEP152	0.521769	4.18867e-06	0.000350407	72.7088	0.113384	4.60179
AP4S1	0.526085	2.31577e-06	0.000259299	20.6771	0.111371	4.72371
ZNF292	0.526374	1.80252e-05	0.000729718	514.157	0.122754	4.28805
MBNL1	0.527323	6.41029e-06	0.000424832	332.188	0.116861	4.51238
TNFAIP8	0.527367	7.72453e-06	0.000470695	195.944	0.117909	4.47268
NUDCD1	0.530436	1.75826e-06	0.000223864	29.7593	0.110984	4.77939
TCF4	0.532003	6.73896e-07	0.0001351	320.634	0.10707	4.96874
COG4	0.535589	6.1765e-06	0.000421425	28.4992	0.118486	4.52026
MGA	0.541107	5.39533e-08	3.56046e-05	92.4327	0.0995091	5.43776
PARP9	0.544437	1.97722e-05	0.000762755	548.041	0.127579	4.26745
SIRT1	0.546143	2.91256e-06	0.000282299	40.3637	0.116775	4.67689
CMTR1	0.548339	6.61035e-06	0.00043346	30.1561	0.121694	4.50586
ZMYM4	0.549161	2.52699e-06	0.000267499	61.9749	0.116695	4.70594
NRIP1	0.549171	1.42568e-05	0.000638464	44.6788	0.126541	4.33987
ARHGAP17	0.550065	5.33282e-06	0.000397566	29.6439	0.12086	4.55125
FAM208B	0.551957	1.02974e-06	0.000168096	107.639	0.11297	4.88587
DENND2D	0.561939	4.82956e-08	3.25639e-05	39.7391	0.102967	5.45747
BTAF1	0.564488	2.55597e-07	9.5513e-05	132.332	0.109534	5.15355
MCPH1	0.571764	2.96835e-08	2.78988e-05	57.7865	0.103145	5.54329
SETX	0.574171	1.5819e-05	0.000685253	333.04	0.133003	4.31696
HEXA	0.575659	2.07335e-05	0.000773757	55.3084	0.135231	4.25684
GUSBP1	0.576426	1.31395e-05	0.000614235	32.7886	0.132276	4.35777
VPS50	0.580273	6.26354e-06	0.000423989	49.7731	0.128456	4.51729
PRKD3	0.584494	6.37023e-06	0.000423989	79.4769	0.129493	4.51371
FAM65A	0.585094	2.58813e-05	0.000874389	24.1771	0.139077	4.20697
PTPN22	0.58538	1.00052e-05	0.000535959	27.0103	0.132527	4.41706
MALT1	0.588646	3.26843e-05	0.000998642	52.3295	0.141709	4.15391
RNMT	0.591576	1.49199e-06	0.000208445	125.266	0.12293	4.81231
ZCCHC2	0.592281	1.86527e-05	0.000739809	244.481	0.138369	4.28044
ZCCHC7	0.593776	4.79908e-06	0.000376831	81.0421	0.129833	4.57338
AKAP5	0.59586	2.71809e-05	0.000897277	13.5235	0.142011	4.19588
NFATC1	0.597603	9.10352e-06	0.000514308	50.9782	0.134673	4.43744
ZFYVE26	0.601091	1.15959e-05	0.000573618	35.522	0.137077	4.38505
MMS22L	0.606425	2.60885e-05	0.000877613	59.8893	0.144209	4.20517
TRPM7	0.608316	1.17988e-06	0.000183895	121.354	0.125194	4.85899
PHF11	0.616462	1.86014e-06	0.000231215	115.025	0.12929	4.76805
BCL2	0.617069	3.70842e-06	0.00033193	32.093	0.13336	4.62709
ZNF107	0.619302	2.08974e-05	0.000775305	26.2294	0.145544	4.25508
ATM	0.622688	2.21459e-05	0.00079998	175.202	0.146788	4.24208
FIGNL1	0.625945	1.14501e-05	0.000571642	18.592	0.142656	4.3878
PNPT1	0.630162	3.86678e-08	3.0421e-05	71.232	0.114641	5.49683
ERCC6	0.630162	2.41494e-05	0.000837829	35.2302	0.149235	4.22261
ST8SIA1	0.633814	1.83766e-05	0.00073355	31.2032	0.147958	4.28375
LINC01355	0.634752	3.17303e-05	0.000983812	21.8878	0.15256	4.16068
ACO1	0.635275	1.61943e-05	0.000693759	60.2171	0.147335	4.31178
CEPT1	0.636451	6.0024e-07	0.000129285	104.179	0.127516	4.99114
BRCA2	0.636998	1.37488e-05	0.000628031	49.3083	0.146509	4.34783
LPIN1	0.641446	5.03471e-07	0.000124925	73.3187	0.127651	5.02499
FGD6	0.646587	7.74148e-07	0.000140572	62.1014	0.130841	4.94177
ZNF518B	0.647593	7.44285e-06	0.000463549	48.9962	0.144532	4.48061
DPYSL2	0.652495	2.17213e-05	0.000792597	32.3093	0.153658	4.24642
DENND4A	0.653271	4.65249e-07	0.000119258	106.17	0.129614	5.04012
BISPR	0.654529	2.21115e-05	0.00079998	15.0065	0.154282	4.24243
SEMA6A	0.657915	2.76877e-06	0.000275244	39.5007	0.140362	4.68727
GPR18	0.658091	1.93686e-05	0.000753935	33.2507	0.154046	4.27205
NUTM2B-AS1	0.661032	3.04192e-05	0.000959618	57.544	0.158509	4.17031
METTL4	0.661861	1.80453e-05	0.000729718	21.2284	0.154359	4.2878
ZNF678	0.662542	4.16033e-07	0.000114192	30.0093	0.130899	5.06147
CDYL2	0.662617	1.97219e-05	0.000762679	13.4574	0.155252	4.26802
DOCK7	0.663599	6.33656e-06	0.000423989	56.2928	0.146982	4.51484
RALGAPA1	0.663931	5.88002e-06	0.000419252	73.4157	0.146542	4.53066
POGLUT1	0.669453	2.38602e-06	0.000262428	52.5211	0.141904	4.71764
EZH2	0.672537	1.24151e-08	1.93576e-05	109.408	0.118115	5.69393
NUB1	0.67661	7.31214e-07	0.000138481	264.347	0.136609	4.95288
RRAGC	0.678099	2.24163e-05	0.000806571	55.6535	0.159953	4.23935
CDC25B	0.678959	8.40253e-06	0.000494521	34.4268	0.152415	4.45466
KDM4C	0.681155	2.89545e-06	0.000281521	50.4288	0.145605	4.6781
CIITA	0.683394	1.25516e-06	0.000191107	62.5768	0.141001	4.84672
XRN1	0.688392	2.40752e-05	0.000837829	287.08	0.162999	4.2233
TRIM22	0.693426	1.40721e-05	0.000633467	164.56	0.159675	4.34273
RP11-355B11.2	0.694505	1.1204e-05	0.000563214	7.7514	0.158111	4.39253
DNAJB1	0.696031	3.22394e-05	0.000990037	297.572	0.167434	4.15704
NUP58	0.696904	2.75806e-06	0.000275061	114.875	0.148655	4.68806
EPB41L3	0.697667	9.39334e-06	0.000522179	31.5355	0.157462	4.43069
LHFPL2	0.698415	2.64809e-06	0.000271161	29.308	0.148713	4.69638
FOXN2	0.69997	3.92913e-06	0.000338027	22.982	0.15167	4.6151
CEP57L1	0.703409	2.13522e-05	0.0007856	29.1148	0.165498	4.25026
CTA-941F9.10	0.704964	2.69273e-06	0.000271161	58.2172	0.150217	4.69297
LNPEP	0.705935	3.76263e-09	8.79473e-06	187.536	0.119766	5.8943
PDE4D	0.706808	3.94062e-06	0.000338027	74.5296	0.153171	4.61449
AP000648.5	0.707242	8.14662e-06	0.000485539	27.0327	0.158529	4.46129
P4HA1	0.708111	2.02722e-05	0.00076916	109.867	0.16615	4.26187
ZC3HAV1	0.708927	1.49868e-06	0.000208445	275.195	0.147343	4.81141
EIF2AK2	0.710653	2.99228e-07	0.000100191	353.367	0.138693	5.12393
RP11-252I13.1	0.711362	1.83286e-05	0.000732576	21.388	0.166038	4.28434
ANGPT2	0.715449	7.66727e-07	0.000140572	42.6696	0.144721	4.94365
BARD1	0.715472	6.39144e-07	0.000132158	65.7448	0.143698	4.979
TTC13	0.718789	4.93969e-06	0.000383983	14.1078	0.157376	4.56733
RORB	0.721984	1.35847e-05	0.00062514	15.0684	0.165955	4.35047
CD40	0.722851	1.0886e-05	0.000557162	47.3115	0.16433	4.39878
CTA-243E7.1	0.725047	2.16539e-05	0.000791067	30.8503	0.170715	4.24712
PLEKHA2	0.727347	5.2905e-07	0.00012559	95.0635	0.145021	5.01547
XKR6	0.733925	2.72227e-05	0.000897277	14.5056	0.17493	4.19554
HIVEP3	0.734864	1.76862e-05	0.000724644	38.319	0.171207	4.29226
MMAA	0.738369	2.5201e-05	0.000862732	27.4011	0.17526	4.21299
EXOG	0.740123	5.46869e-06	0.000400986	41.1624	0.162809	4.54595
CHORDC1	0.742095	1.33954e-07	6.20106e-05	112.244	0.140725	5.27335
RBM45	0.746701	4.60455e-06	0.000371913	35.6122	0.162962	4.58204
ARSK	0.746986	1.23078e-05	0.000590874	19.1578	0.170854	4.37206
NBPF19	0.747956	2.25533e-05	0.000807751	104.275	0.176488	4.23799
ZNF546	0.750428	5.11432e-06	0.000390387	21.0108	0.164566	4.56004
PLCXD1	0.752329	1.00541e-06	0.000165871	23.0656	0.153832	4.89058
DOCK10	0.756756	2.42555e-06	0.000264215	37.38	0.160524	4.71429
PXK	0.758019	2.39857e-05	0.00083777	94.6513	0.179449	4.22414
KIF18A	0.761738	3.10833e-05	0.000971842	18.3878	0.182874	4.16538
HAVCR2	0.762014	1.40049e-05	0.000631362	12.669	0.175426	4.34378
ZBTB6	0.762968	1.1955e-05	0.000580087	25.4161	0.174257	4.37841
RBL1	0.766114	1.84525e-05	0.000735632	23.4321	0.17888	4.28284
PARP12	0.766989	5.75776e-06	0.000414345	39.4855	0.169123	4.53509
ITPR1	0.769373	1.39243e-05	0.000631362	50.6998	0.177069	4.34505
ZNF382	0.770851	3.20121e-05	0.000987928	13.228	0.185361	4.15866
ELOVL7	0.771783	1.82767e-05	0.000732576	10.2245	0.180114	4.28497
CLIC4	0.77223	4.28837e-08	3.16226e-05	46.5049	0.140955	5.47855
PVT1	0.776067	8.87389e-06	0.000509045	19.2998	0.174674	4.44294
RUBCN	0.777894	4.38409e-08	3.16226e-05	59.6912	0.142091	5.47464
CADM1	0.778435	3.4872e-06	0.000319053	71.861	0.167773	4.63982
ZGRF1	0.778583	1.54259e-06	0.000209846	22.5153	0.162015	4.80564
MIR181A1HG	0.782562	5.43193e-06	0.000400764	8.04705	0.172091	4.54737
TRIM35	0.78327	9.78079e-06	0.000529426	15.1407	0.177132	4.42196
TRIM5	0.785606	8.89065e-07	0.000154052	55.5858	0.159847	4.91473
PPM1K	0.785981	3.32681e-08	2.85664e-05	134.25	0.142303	5.52331
ZNF93	0.788159	1.8108e-05	0.000730984	8.71006	0.183847	4.28703
ARHGAP11B	0.788257	1.53367e-05	0.000671122	25.3398	0.182307	4.3238
NFATC2	0.788433	5.77619e-07	0.00012884	51.0049	0.157732	4.99855
MAPRE2	0.792609	1.38162e-06	0.000198892	34.3156	0.164181	4.82764
RAP1GDS1	0.79275	1.03075e-05	0.000539509	39.2184	0.179737	4.41062
PGBD2	0.794069	1.78038e-05	0.000726839	15.5027	0.185064	4.29079
FAM126A	0.800368	1.5284e-07	6.77213e-05	62.4228	0.152477	5.2491
RP11-18H7.1	0.802754	1.31497e-05	0.000614235	23.1526	0.184219	4.3576
S1PR2	0.802965	1.53413e-05	0.000671122	23.6839	0.185711	4.32373
ABCA6	0.806461	9.83136e-06	0.000531236	28.3938	0.182422	4.42085
BIRC3	0.808134	6.58084e-07	0.0001351	466.13	0.162493	4.97334
PLAGL1	0.809724	6.36768e-06	0.000423989	88.0713	0.179389	4.5138
MYEF2	0.810986	5.27447e-06	0.000396109	37.0617	0.178099	4.55356
PML	0.829049	1.49538e-07	6.72184e-05	150.945	0.15782	5.25313
AP000560.3	0.829563	2.84111e-05	0.000918872	28.3922	0.198183	4.18584
HEG1	0.831038	1.24823e-08	1.93576e-05	41.9122	0.145975	5.693
NT5C3A	0.83313	7.95676e-07	0.000142893	147.259	0.168772	4.93642
CD38	0.833756	1.59721e-06	0.000213982	80.4014	0.173747	4.79867
EIF5A2	0.839416	1.22312e-05	0.000588159	11.2633	0.191936	4.37343
ATP8A1	0.840372	4.38815e-06	0.000360737	48.1572	0.183004	4.5921
STAT2	0.840775	1.55883e-08	2.09764e-05	148.475	0.148679	5.65496
FRMD3	0.842175	1.19966e-05	0.000580477	48.4939	0.192381	4.37765
RASGEF1B	0.842577	1.17611e-09	7.29562e-06	47.5527	0.138503	6.08347
FMNL3	0.842754	1.81006e-07	7.48546e-05	30.1987	0.161513	5.21786
C5orf51	0.851083	7.59701e-06	0.000466114	44.6995	0.190134	4.47624
PLPP3	0.852073	2.15924e-07	8.58604e-05	77.6298	0.164332	5.18508
SNAPC1	0.861542	3.0146e-06	0.000289476	86.2201	0.184491	4.66982
BRMS1L	0.862369	1.74424e-05	0.00071845	31.4326	0.200768	4.29534
NEXN	0.863706	2.73395e-07	9.74669e-05	61.429	0.168006	5.14092
RNF213	0.870122	7.33468e-06	0.000459581	914.549	0.194062	4.48374
ALMS1P1	0.870289	2.03689e-05	0.00076916	14.0977	0.204254	4.26081
C5	0.870534	2.72203e-05	0.000897277	9.37703	0.207489	4.19556
FAM210A	0.871804	9.64379e-07	0.000162561	40.2406	0.177964	4.89877
ISG20	0.873149	4.10415e-06	0.000346851	109.335	0.189566	4.60604
APOBEC3D	0.873596	1.90095e-06	0.000231215	15.3141	0.183387	4.76368
TIAM2	0.874196	1.624e-05	0.000694759	17.2674	0.202775	4.31116
PTBP2	0.874419	6.21723e-06	0.000422881	34.3052	0.193504	4.51886
AC016549.1	0.875822	1.73707e-05	0.000717768	18.7852	0.203857	4.29626
PTCD2	0.876203	1.07989e-05	0.000554533	28.6433	0.199113	4.40053
PARP10	0.878886	6.1546e-06	0.000421425	10.2527	0.1944	4.52101
VEGFA	0.882753	2.0415e-05	0.00076916	133.671	0.207204	4.2603
COL27A1	0.884687	4.12256e-06	0.00034746	11.8304	0.19211	4.60511
PVRL3	0.886674	2.54984e-05	0.000867169	34.8281	0.210594	4.21034
AKT3	0.891296	2.1842e-06	0.000251841	32.8295	0.188212	4.73559
MYO3A	0.892702	2.37448e-06	0.000262398	18.0224	0.189187	4.71862
RLF	0.896082	3.34332e-06	0.0003114	111.147	0.192767	4.64852
ITPRIPL1	0.896292	5.35225e-07	0.000125762	17.3037	0.178785	5.01323
PIP4K2A	0.896463	1.31922e-06	0.00019392	95.0863	0.185341	4.83684
CCND2	0.899519	1.87444e-07	7.55032e-05	76.1966	0.172607	5.21138
ZFP82	0.90108	2.31386e-05	0.000818451	23.6769	0.212909	4.23223
ZNF615	0.901304	4.79823e-06	0.000376831	13.7487	0.197074	4.57342
LAMP3	0.901525	2.55915e-06	0.000269066	22.4037	0.191677	4.70336
CCDC88A	0.905975	1.28616e-05	0.000607179	201.384	0.207676	4.36245
FGD2	0.906457	1.78324e-05	0.000726839	38.2767	0.211274	4.29043
RP11-219B4.3	0.907749	3.12703e-05	0.000973775	7.92531	0.217999	4.16401
MB21D1	0.909784	4.9009e-06	0.000381925	34.8347	0.199122	4.56899
RP11-269F20.1	0.910732	3.80003e-06	0.000334323	15.4598	0.197042	4.62203
CCDC73	0.911736	2.41399e-06	0.000264215	10.9719	0.193359	4.71526
RP5-1112D6.7	0.912415	1.24065e-06	0.000190495	13.174	0.188164	4.84903
HSH2D	0.918649	2.33517e-05	0.000821176	38.9631	0.217166	4.23017
RP11-263C24.1	0.918938	8.6234e-06	0.000503697	15.6131	0.206545	4.44909
MMD	0.920975	2.22278e-07	8.7268e-05	21.7596	0.177806	5.17967
HERC6	0.923624	3.96976e-09	8.79473e-06	62.9523	0.156934	5.88545
STAMBPL1	0.92385	9.42758e-06	0.000522179	14.121	0.208549	4.4299
RP11-796E2.4	0.924504	2.01156e-05	0.00076916	26.5907	0.216836	4.2636
SAMD9	0.927103	1.83262e-06	0.000231049	318.05	0.194318	4.77106
SYT11	0.929672	2.95888e-05	0.000945134	11.1043	0.22259	4.17661
OGG1	0.930945	2.27557e-06	0.000256652	22.4497	0.196931	4.72727
RTTN	0.931852	2.56464e-05	0.000869783	19.6498	0.221393	4.20903
KIAA0922	0.933162	1.80121e-05	0.000729718	71.3686	0.217611	4.28821
MAF	0.933559	2.50695e-08	2.77698e-05	56.9946	0.167521	5.57279
CAD	0.937617	2.14726e-06	0.000248506	14.4934	0.197849	4.73905
ST3GAL5	0.940656	2.16771e-08	2.58591e-05	23.1749	0.168033	5.59805
CNTN3	0.942403	2.27464e-05	0.000810237	8.76799	0.222471	4.23607
RP1-179N16.6	0.943177	4.22515e-06	0.000352277	6.58178	0.205039	4.59999
EML6	0.943364	1.48797e-05	0.000655844	36.3342	0.217844	4.33046
MED12L	0.949935	2.50069e-05	0.000858931	15.4933	0.225384	4.21474
ADAM17	0.950302	2.49694e-06	0.000266945	28.7693	0.201832	4.70838
IFIT5	0.950457	2.26242e-06	0.000256259	64.4343	0.201008	4.72845
IKZF3	0.951406	2.02128e-05	0.00076916	125.929	0.223202	4.26253
PARP14	0.956281	9.60441e-08	5.13604e-05	1050.17	0.179279	5.33405
GCNT4	0.958217	1.18662e-05	0.000577773	14.404	0.218769	4.38003
DCAF4L1	0.965071	2.91124e-05	0.000933763	14.8055	0.230861	4.1803
FLJ46284	0.966419	2.03912e-05	0.00076916	17.5533	0.226829	4.26056
LAX1	0.968215	1.07793e-05	0.000554445	16.0624	0.220003	4.40092
USP12-AS1	0.969085	2.40148e-05	0.000837829	2.86373	0.229431	4.22386
AP1S2	0.969812	1.59271e-05	0.000686428	54.2786	0.22473	4.31546
BUB1	0.970767	9.61592e-06	0.000526252	15.2269	0.219351	4.42563
RAD51B	0.978435	7.88804e-06	0.000477649	33.2384	0.218978	4.4682
POLQ	0.979432	2.90448e-05	0.00093256	27.4104	0.234267	4.18083
HELZ2	0.983198	2.51997e-05	0.000862732	113.653	0.233372	4.213
CCDC150	0.986066	4.81893e-06	0.000377435	17.0393	0.21565	4.57252
MYEOV	0.986368	1.75812e-05	0.00072225	5.81114	0.229731	4.29358
TRAPPC13	0.987082	3.49989e-08	2.85664e-05	23.3894	0.179001	5.51439
AC025335.1	0.989735	2.54419e-05	0.00086715	11.0313	0.235044	4.21084
CACNA1A	0.993145	5.05607e-06	0.000387208	20.6687	0.217678	4.56245
FAM26F	0.997443	3.22203e-06	0.000303752	25.3604	0.214221	4.65613
AP001442.2	0.997519	1.49808e-05	0.000658135	10.1967	0.230429	4.32897
AC009505.2	0.99833	1.96693e-05	0.000762475	8.03743	0.233877	4.26861
BCL11A	1.00064	2.29612e-07	8.90207e-05	134.745	0.193413	5.17361
CACNB2	1.00286	7.31367e-06	0.000459581	19.2675	0.223636	4.48435
EPSTI1	1.00404	5.76786e-07	0.00012884	302.901	0.200855	4.99883
ROBO1	1.00832	3.1657e-07	0.000100191	46.8262	0.197195	5.11331
PAN3-AS1	1.01116	2.35941e-05	0.000826888	8.78547	0.239167	4.22784
RP11-35G9.3	1.01562	1.87719e-06	0.000231215	14.8167	0.213086	4.76622
PLIN2	1.0173	2.92656e-07	0.000100191	43.5502	0.198378	5.12812
RP11-66N24.4	1.01821	1.52515e-05	0.000669082	17.7792	0.235423	4.32502
MICAL3	1.0186	5.26161e-07	0.00012559	23.5572	0.203049	5.01652
KATNAL1	1.02018	2.50246e-06	0.000266945	40.6011	0.216695	4.70793
BUB1B	1.02576	1.24132e-05	0.000590874	23.3552	0.234717	4.3702
AC008079.10	1.02577	1.99467e-06	0.000238867	19.7885	0.215772	4.75396
SESN3	1.02922	1.33489e-06	0.000195297	126.247	0.212891	4.83449
KIF14	1.03343	6.75033e-07	0.0001351	28.2595	0.208	4.96841
RALGDS	1.0371	1.79414e-05	0.000729319	293.237	0.2418	4.28908
ZC4H2	1.03815	9.74385e-06	0.000529273	2.96236	0.234727	4.42278
FILIP1L	1.03882	1.39122e-06	0.000198892	18.7567	0.215242	4.82626
MYO1G	1.04102	1.10644e-05	0.000558913	17.5898	0.236851	4.39525
Z83001.1	1.0418	5.58017e-06	0.000408195	14.6445	0.229385	4.5417
STAT4	1.04377	1.2682e-06	0.000191107	6.44204	0.215446	4.84467
RIPK2	1.04377	2.32621e-05	0.000819435	65.4858	0.246695	4.23103
LINC00665	1.04925	1.26928e-06	0.000191107	14.8533	0.216586	4.8445
PTGER4	1.05303	2.68999e-05	0.000893285	40.917	0.250826	4.19824
KLF12	1.05416	1.7857e-05	0.000726839	21.2257	0.245717	4.29013
DDX60	1.05618	2.67949e-08	2.7854e-05	193.969	0.189919	5.56119
IFI6	1.05645	9.06242e-06	0.000513858	339.318	0.238024	4.43841
DIAPH3	1.05987	4.67646e-06	0.000374062	19.7794	0.231473	4.5788
RP11-319G9.1	1.06267	1.01553e-05	0.000537756	13.3199	0.240758	4.41384
SAP30L-AS1	1.06401	5.16945e-07	0.00012559	20.2254	0.211958	5.01991
CTD-2035E11.5	1.06474	1.71041e-07	7.36805e-05	17.2384	0.203648	5.22834
HOXB4	1.06546	6.35492e-07	0.000132158	5.09745	0.213944	4.98011
NFKBIE	1.06838	1.20893e-05	0.000582238	24.0656	0.244147	4.37597
OAS2	1.06861	1.62315e-08	2.09764e-05	112.616	0.189202	5.64801
GPLD1	1.07054	3.81785e-06	0.000334329	16.9955	0.231665	4.62106
RP3-331H24.6	1.07522	5.59426e-07	0.000127023	21.7331	0.214842	5.00472
SMC1B	1.07907	9.45135e-06	0.000522537	8.52895	0.243618	4.42936
TTN	1.0794	1.65635e-06	0.000217684	148.399	0.22528	4.79138
MOB3B	1.0801	1.53368e-06	0.000209553	42.5964	0.224702	4.8068
GREB1L	1.0805	3.20527e-06	0.000303094	18.3301	0.232005	4.65721
ENPP2	1.0808	9.12814e-06	0.000514574	26.0299	0.243596	4.43686
RP11-519G16.3	1.0813	2.19938e-05	0.000799249	8.15359	0.254806	4.24363
LINC00426	1.08251	6.64918e-07	0.0001351	11.7862	0.217749	4.97134
KIF15	1.08685	5.03903e-06	0.000387208	20.1862	0.23818	4.56316
WIPF3	1.08744	1.55471e-05	0.000677258	25.0497	0.251676	4.32079
AF131215.3	1.09274	6.38302e-07	0.000132158	10.2277	0.219458	4.97925
P2RX7	1.09491	1.33462e-07	6.20106e-05	14.1615	0.207605	5.27403
SNORA74	1.09674	1.93093e-05	0.000753935	5.67302	0.256684	4.27273
KCNN3	1.09835	1.68028e-05	0.000709056	31.0125	0.255216	4.30362
MCM10	1.0985	8.2755e-06	0.000487971	9.5052	0.246415	4.45793
GRIK1	1.09863	1.00013e-07	5.25762e-05	9.04244	0.20625	5.3267
DENND5B	1.10083	3.78495e-07	0.000111804	34.7129	0.216721	5.07947
DEPDC4	1.10119	5.32321e-06	0.000397566	8.82447	0.241933	4.55163
SIM2	1.10258	1.61576e-05	0.000693144	18.5502	0.255683	4.31229
TRAF5	1.10363	7.75015e-07	0.000140572	39.9356	0.223336	4.94156
PLA2G4C	1.10572	1.70095e-05	0.000714448	5.96968	0.257089	4.30091
OAS3	1.10879	1.30875e-06	0.000193297	167.739	0.229164	4.83842
KIF5C	1.11013	6.82483e-06	0.000438558	8.20379	0.246746	4.49908
MCOLN2	1.11493	3.46414e-07	0.000104314	41.2571	0.218774	5.09627
RASGRP3	1.11499	4.47188e-07	0.000118092	42.0986	0.220892	5.04769
LINC00869	1.12045	4.51656e-06	0.000367679	14.6134	0.244315	4.58607
FLT1	1.12185	3.04246e-05	0.000959618	22.5953	0.269013	4.17026
RP11-161H23.8	1.12309	5.68002e-06	0.000410435	2.27787	0.247488	4.53796
SCART1	1.12456	2.79512e-05	0.000908736	7.08191	0.268421	4.18955
SOX5	1.12931	2.35619e-06	0.000261934	34.3731	0.23925	4.7202
ZEB1	1.13045	7.55592e-06	0.000466114	52.1881	0.25248	4.4774
SLC9A9	1.13142	9.36371e-07	0.000158792	10.8681	0.230687	4.90456
AC073043.1	1.13303	4.01722e-06	0.000340432	7.80121	0.24575	4.61049
WDR76	1.13419	1.06291e-05	0.000549456	17.8664	0.257539	4.40396
SERPINB9	1.13455	8.10823e-06	0.000485539	133.596	0.254251	4.46231
NTRK2	1.14012	1.88635e-05	0.000743418	28.7999	0.266512	4.27794
ZDHHC14	1.14057	6.23771e-07	0.000132158	31.601	0.22886	4.98371
DLGAP1	1.14113	1.72406e-05	0.000716801	11.7766	0.265508	4.29792
BATF2	1.14625	2.08964e-05	0.000775305	33.2666	0.269383	4.25509
SHCBP1	1.14778	2.03833e-05	0.00076916	11.6517	0.26939	4.26065
ZNF90	1.14826	2.08269e-05	0.000775242	5.67767	0.269808	4.25584
ENPP1	1.14829	7.56453e-06	0.000466114	30.4205	0.256478	4.47715
FAM72A	1.14991	1.71263e-06	0.000221329	4.33309	0.240331	4.78468
MATR3	1.15076	9.419e-06	0.000522179	28.2879	0.259758	4.4301
LIX1	1.16042	1.67418e-05	0.00070774	4.69587	0.269588	4.30443
TUBB2B	1.16047	8.20898e-06	0.000485539	19.5358	0.260216	4.45966
GABBR1	1.16346	3.39287e-08	2.85664e-05	9.51813	0.210778	5.51985
ADARB1	1.16592	3.77186e-09	8.79473e-06	13.697	0.197817	5.8939
FGF12	1.16592	2.09935e-05	0.000776085	26.7281	0.274072	4.25405
RP11-517I3.2	1.16939	1.0315e-05	0.000539509	13.9137	0.265139	4.41046
RN7SL452P	1.17359	2.67293e-05	0.000889523	5.87268	0.279447	4.19968
CMPK2	1.17375	2.68913e-07	9.74669e-05	102.058	0.228178	5.14403
SAMD9L	1.17577	1.40357e-08	2.04201e-05	317.962	0.207258	5.67295
RP11-490K7.4	1.17628	1.44774e-06	0.000204105	10.2403	0.244127	4.81832
RP5-837O21.8	1.17653	1.98997e-05	0.000765934	3.61417	0.275791	4.26601
ANK2	1.178	2.59323e-05	0.000874389	8.88613	0.280041	4.20653
snoU13	1.17893	3.03027e-05	0.00095859	23.2368	0.282638	4.17118
ENDOU	1.18507	1.61385e-05	0.000693144	2.35785	0.274795	4.31255
GBP4	1.18515	2.8634e-08	2.7854e-05	245.82	0.213556	5.54959
PRICKLE1	1.18656	2.0726e-06	0.000246298	5.48848	0.25	4.74621
LHX2	1.18757	8.02213e-06	0.000483255	4.56735	0.265998	4.46459
RP11-117D22.2	1.19357	2.10689e-05	0.000777019	4.30123	0.280625	4.25325
PLCG1-AS1	1.19563	2.54805e-05	0.000867169	20.8604	0.283964	4.2105
GBP1P1	1.19583	1.6878e-05	0.000710296	333.434	0.27793	4.30263
NBPF1	1.1962	2.89665e-05	0.00093256	20.0525	0.286072	4.18144
ZNF660	1.1986	9.81687e-07	0.000163699	13.9261	0.244849	4.89527
CNKSR2	1.20424	2.23826e-05	0.000806292	13.5907	0.284039	4.23969
IL18BP	1.20578	1.13126e-06	0.000178108	9.13855	0.247729	4.86731
RFTN1	1.20763	1.35735e-05	0.00062514	86.6	0.277574	4.35065
FST	1.21306	4.23751e-07	0.00011529	12.4622	0.239832	5.05797
SERPINE2	1.2139	2.40956e-05	0.000837829	27.1514	0.287443	4.22311
RP11-478B9.2	1.21719	2.53349e-05	0.000866359	13.4656	0.288996	4.2118
SYNPO2	1.21873	6.50969e-08	4.03809e-05	36.4266	0.225516	5.4042
NEB	1.22362	2.13864e-06	0.000248506	38.0968	0.258156	4.73986
LEPR	1.22423	2.09608e-05	0.000775799	15.0087	0.287755	4.2544
SLC43A3	1.22552	2.13362e-06	0.000248506	33.0176	0.258531	4.74034
RNF217-AS1	1.2258	2.03134e-05	0.00076916	5.69169	0.287652	4.26142
CXCL9	1.22753	1.38622e-05	0.000629659	100.41	0.28245	4.34603
TOX	1.22886	2.68223e-06	0.000271161	19.9908	0.261807	4.69376
IFIH1	1.22967	3.30353e-07	0.000102306	153.412	0.240865	5.10525
LY9	1.23075	1.85219e-07	7.55032e-05	15.2415	0.236066	5.21359
SOX6	1.23096	2.15678e-05	0.000789973	93.0505	0.289774	4.24801
RFTN2	1.23366	6.30637e-06	0.000423989	24.7602	0.273183	4.51585
SIT1	1.23506	2.03193e-05	0.00076916	14.4145	0.289829	4.26135
CHRFAM7A	1.23548	1.20593e-05	0.000582238	6.08636	0.282299	4.37651
VEPH1	1.23943	1.68749e-05	0.000710296	7.2193	0.28806	4.30267
C16orf70	1.24049	7.38161e-06	0.000461589	14.9682	0.276749	4.48238
MX1	1.24057	6.16606e-08	3.90299e-05	393.178	0.229144	5.41392
FGF14	1.24087	2.13118e-05	0.000785044	20.4776	0.291923	4.25068
MTND5P16	1.24289	1.30425e-05	0.000612657	55.9929	0.285107	4.35939
AP000462.1	1.24503	6.42629e-06	0.000424985	4.97406	0.275947	4.51186
DNM3OS	1.2493	3.96704e-06	0.000338027	18.0393	0.270815	4.6131
USP18	1.25083	9.43027e-08	5.13139e-05	88.4168	0.234353	5.33737
ZC3H12D	1.25279	6.79482e-06	0.000438146	33.911	0.278397	4.50002
USP44	1.25518	1.05128e-07	5.43442e-05	14.3389	0.236041	5.31763
UHRF1	1.25766	1.30618e-06	0.000193297	13.9322	0.259912	4.83881
RP11-157E16.1	1.25825	3.22217e-05	0.000990037	6.28529	0.302669	4.15717
AC091814.3	1.26497	6.76021e-06	0.000437734	8.51997	0.281036	4.5011
DDX58	1.26581	1.28537e-07	6.1334e-05	126.985	0.239695	5.28092
ASPN	1.26595	3.13276e-06	0.000298971	21.2432	0.271551	4.66192
BTLA	1.26795	7.61928e-06	0.000466114	14.2069	0.283302	4.47561
AMY1A	1.2708	4.00272e-06	0.000340132	56.3528	0.275588	4.61124
C18orf54	1.27152	4.59066e-06	0.000371759	18.7193	0.277462	4.58267
SEMA3E	1.27268	2.42782e-06	0.000264215	37.9748	0.269973	4.7141
IRF7	1.27328	2.05286e-06	0.00024489	46.0972	0.268164	4.74815
SCIMP	1.27446	3.89196e-07	0.000111862	34.3639	0.251166	5.07417
PTPRO	1.27561	6.75151e-07	0.0001351	8.16181	0.256747	4.96838
SP140	1.27681	7.35244e-07	0.000138481	173.644	0.257847	4.95182
KCNJ16	1.27831	2.8306e-05	0.000917499	18.8613	0.305327	4.18668
RP11-212I21.4	1.2789	2.09582e-05	0.000775799	17.735	0.300605	4.25443
ADAM22	1.28162	8.86431e-06	0.000509045	20.4834	0.288448	4.44317
RP11-424M24.3	1.28257	4.70982e-06	0.000374563	5.60649	0.280202	4.57732
RP11-43N5.1	1.2832	3.26843e-05	0.000998642	6.03415	0.308914	4.15391
GPR137C	1.28598	7.68288e-06	0.000469079	27.4187	0.287444	4.47384
LINC01013	1.28678	2.78046e-05	0.000906822	11.47	0.307054	4.19074
HESX1	1.28743	1.80081e-06	0.000227975	4.49217	0.269642	4.77458
LA16c-306A4.1	1.28903	8.74832e-06	0.000508189	2.8281	0.28993	4.446
PDLIM3	1.29425	3.65953e-06	0.00033064	7.89929	0.279546	4.62984
ADD2	1.29657	2.9656e-05	0.000945336	2.93274	0.310474	4.17609
EXO1	1.29846	2.66287e-05	0.000887128	7.7096	0.309119	4.20053
BEND4	1.30013	3.18059e-05	0.000983812	4.52527	0.312522	4.16014
TPRG1	1.30104	1.89122e-05	0.000744391	33.9806	0.304168	4.27736
ETV5	1.30134	2.25435e-05	0.000807751	27.7469	0.307059	4.23808
TRAF1	1.30135	3.52874e-06	0.000321904	22.3927	0.280622	4.63737
RP11-16N11.2	1.31634	2.06345e-05	0.000772016	6.23165	0.309151	4.25791
ZEB2	1.32084	2.87363e-05	0.000927456	339.691	0.315745	4.18326
NALCN	1.32156	2.71588e-05	0.000897277	5.80156	0.314952	4.19607
SCN3A	1.32172	1.00993e-05	0.000537756	22.1729	0.299367	4.41504
CCDC141	1.32199	2.81513e-06	0.000276311	20.6411	0.282243	4.68387
ARRDC3-AS1	1.3224	2.61469e-06	0.000271161	5.21924	0.281423	4.69898
RP11-881M11.8	1.32279	2.4324e-05	0.000840128	3.42973	0.313385	4.22098
TNIK	1.32337	6.21914e-07	0.000132158	40.809	0.265509	4.98428
TMCC1-AS1	1.32646	4.63511e-07	0.000119258	6.86522	0.263142	5.04083
HEPHL1	1.32738	2.91883e-05	0.000935231	9.65773	0.317578	4.17971
S1PR3	1.33075	3.29574e-07	0.000102306	4.7109	0.260639	5.1057
KDR	1.33101	1.45743e-05	0.000648109	13.293	0.307035	4.33503
SMG1P3	1.33488	2.18338e-05	0.000795766	33.8498	0.314441	4.24526
DEC1	1.33541	2.27533e-05	0.000810237	7.3617	0.315252	4.236
RP11-363J20.1	1.33776	2.23608e-05	0.000806292	9.68917	0.315516	4.23991
XKR4	1.33985	6.00976e-06	0.000421425	11.0329	0.296031	4.52605
NBPF15	1.34025	1.8136e-05	0.000730984	8.65334	0.312655	4.28668
RNU6-603P	1.34057	1.02538e-05	0.000539035	9.39542	0.303864	4.41175
ABCB4	1.34397	2.28925e-06	0.000257259	20.835	0.284374	4.72605
MAFTRR	1.34449	2.34772e-05	0.000824096	4.78304	0.317924	4.22896
JAKMIP2	1.34858	7.56968e-07	0.000139751	35.3453	0.272653	4.94615
RP1-12G14.7	1.34946	3.14202e-07	0.000100191	17.0626	0.263838	5.11472
CDH8	1.34993	2.37447e-05	0.000830289	5.35775	0.319403	4.22641
FOXC2	1.35663	1.70179e-06	0.000220849	10.3748	0.283462	4.78595
AK5	1.35784	2.41852e-05	0.00083813	20.9192	0.321589	4.22227
RPEL1	1.35844	9.36899e-07	0.000158792	15.855	0.276981	4.90445
FAM155A	1.35952	1.65971e-05	0.000704208	7.71535	0.3157	4.30635
ACOXL	1.36047	2.02076e-05	0.00076916	4.39032	0.319166	4.26258
ABI3BP	1.36273	2.26383e-06	0.000256259	16.439	0.288206	4.72832
LOXL2	1.36362	1.68026e-06	0.00021897	6.64904	0.284769	4.78851
RP11-81H14.2	1.36526	1.5886e-05	0.000686428	4.41182	0.316323	4.31603
KCNMA1	1.36638	1.16157e-06	0.000181956	24.2208	0.281027	4.86208
PAPPA	1.36793	5.22388e-06	0.000394219	16.2878	0.300275	4.55559
C1orf112	1.36835	4.70913e-08	3.24574e-05	13.6217	0.250523	5.46196
RNU2-36P	1.36948	2.0216e-05	0.00076916	5.31948	0.321287	4.26249
SERPINB9P1	1.36957	1.92754e-06	0.000233534	6.2163	0.287671	4.76088
COL1A2	1.37118	3.05181e-05	0.000959618	11.2421	0.328854	4.16957
DPY19L2P1	1.3716	2.51315e-06	0.000266945	9.64747	0.291393	4.70706
TESPA1	1.37163	1.42632e-06	0.00020293	12.841	0.284494	4.82129
VGLL3	1.37265	2.99073e-05	0.000950021	10.0342	0.328844	4.17417
ST6GALNAC3	1.3816	1.91937e-05	0.000753463	15.1369	0.323252	4.27407
GVQW2	1.38355	5.46958e-07	0.000126945	8.20397	0.276209	5.00906
RP11-462L8.1	1.38844	1.02026e-05	0.000538171	6.33552	0.314638	4.41283
KBTBD8	1.39123	1.43903e-06	0.000203804	13.5838	0.288666	4.81952
HHIP	1.39259	1.23996e-05	0.000590874	23.3244	0.318639	4.37044
RP5-1092A11.5	1.39292	8.31773e-09	1.51755e-05	32.4985	0.241746	5.76189
STARD4-AS1	1.39426	3.09035e-05	0.000967206	10.5117	0.33462	4.1667
ANKRD33B	1.39659	1.07581e-05	0.000554276	17.3924	0.317311	4.40135
NOSTRIN	1.39903	2.04342e-05	0.00076916	12.3007	0.328404	4.26009
CRB1	1.40052	2.21557e-05	0.00079998	8.58103	0.330157	4.24198
ENOX1	1.40168	8.19358e-06	0.000485539	8.91811	0.314274	4.46006
AC074338.4	1.40246	2.85332e-05	0.00092186	2.31319	0.335125	4.18487
LSM12	1.40344	1.32456e-05	0.000615009	7.04399	0.322184	4.35601
PCBP3	1.40465	1.66321e-05	0.000704729	11.5364	0.326217	4.30588
SLC26A5	1.4053	1.01813e-05	0.000537964	4.27883	0.318424	4.41329
LINC00643	1.40571	1.05111e-06	0.000169688	10.9847	0.287948	4.88182
ZNF583	1.40684	1.98191e-06	0.000238364	31.5254	0.295849	4.75526
RPL7P49	1.40749	2.96426e-05	0.000945336	6.37335	0.337026	4.17619
TOB2P1	1.41343	2.0632e-05	0.000772016	6.20463	0.331953	4.25794
GOLGA6L10	1.41599	3.42772e-06	0.000316538	32.707	0.304949	4.64337
RIMS2	1.41677	2.87879e-05	0.000928156	24.1856	0.338709	4.18285
IFI44L	1.4204	2.56668e-09	7.96082e-06	499.664	0.238436	5.95715
RP11-178L8.7	1.42335	3.21073e-05	0.000988917	7.01103	0.342318	4.15798
USP32P1	1.42649	2.13405e-06	0.000248506	5.03033	0.300928	4.7403
DNAH8	1.42693	1.3997e-05	0.000631362	20.8354	0.328489	4.34391
NRN1	1.43048	9.72348e-06	0.000529094	5.30649	0.323402	4.42323
RAB30	1.43119	2.87377e-08	2.7854e-05	43.8461	0.25792	5.54896
ANXA10	1.43165	3.80501e-06	0.000334323	8.07935	0.309763	4.62176
EIF3KP3	1.43488	1.41455e-05	0.000635852	10.1625	0.330497	4.34159
RP11-80P20.3	1.43888	2.689e-06	0.000271161	4.66857	0.306585	4.69325
AC097662.2	1.44081	1.72071e-05	0.000716801	9.43416	0.335199	4.29835
PRKD1	1.4409	2.02336e-05	0.00076916	6.23933	0.338057	4.2623
EIF1B-AS1	1.44125	3.82876e-06	0.000334329	8.36795	0.311927	4.62047
RP4-641G12.3	1.44177	2.96064e-07	0.000100191	8.56046	0.281269	5.12594
DIO2	1.44327	2.95074e-06	0.00028511	22.8086	0.308773	4.67422
FBN1	1.44353	1.52208e-06	0.000208889	11.0094	0.300216	4.80831
MIR17HG	1.44409	1.8829e-06	0.000231215	5.9839	0.303023	4.7656
XAF1	1.44433	9.2208e-07	0.000158007	7.52847	0.294306	4.90758
USH2A	1.44492	2.26208e-05	0.000809235	19.0386	0.340999	4.23732
RP11-25I15.1	1.44677	1.88427e-05	0.000743418	4.27258	0.338173	4.27818
LRP2	1.44759	2.08791e-06	0.00024717	20.4806	0.305094	4.74472
NPIPB3	1.44815	1.7659e-05	0.000724487	6.86646	0.33736	4.2926
PRSS37	1.45229	5.52541e-07	0.000126945	3.41004	0.290046	5.00711
PKHD1L1	1.45256	1.98278e-06	0.000238364	9.42293	0.305469	4.75517
KB-1460A1.5	1.45371	2.70922e-05	0.00089679	41.7475	0.346401	4.19662
RYR2	1.46216	2.31951e-05	0.000818451	17.5196	0.345527	4.23168
GREB1	1.46464	2.07323e-05	0.000773757	7.33786	0.344066	4.25686
IFIT3	1.46505	2.54906e-06	0.000268918	654.93	0.311437	4.70417
KLRG1	1.46681	9.73811e-10	7.29562e-06	9.09203	0.239924	6.11364
SOX9-AS1	1.46756	2.62647e-05	0.000880675	15.6279	0.349117	4.20365
CENPN	1.46998	2.71746e-07	9.74669e-05	10.0845	0.285873	5.14206
LINC00639	1.47096	2.63863e-05	0.000882845	8.26908	0.350013	4.2026
RP13-487K5.1	1.47795	1.38424e-05	0.000629659	2.9628	0.340045	4.34635
ABCB5	1.48357	6.12387e-06	0.000421425	6.20949	0.328074	4.52207
FCRL5	1.48732	1.1964e-05	0.000580087	52.6908	0.339707	4.37824
AC010091.1	1.48896	1.86786e-05	0.000739893	10.7223	0.347879	4.28013
HIST2H4B	1.48951	1.88254e-05	0.000743418	9.72896	0.348147	4.27839
FZD10-AS1	1.49466	1.93734e-05	0.000753935	6.50721	0.349873	4.27199
AC019084.7	1.49641	3.1171e-05	0.000972636	3.14815	0.359304	4.16474
CYP1B1-AS1	1.49765	3.00971e-05	0.000954489	17.6	0.358913	4.17273
CTB-113D17.1	1.49887	8.13653e-06	0.000485539	22.9575	0.335953	4.46156
HMGB3P17	1.49941	1.0242e-05	0.000539035	10.567	0.339849	4.412
NUGGC	1.49974	2.78658e-05	0.000907863	30.9155	0.357913	4.19024
RP5-907C10.3	1.50254	2.22952e-06	0.000254231	6.47362	0.317565	4.73142
RP11-430C7.5	1.50279	1.49075e-05	0.000655844	3.47744	0.347061	4.33005
DTNA	1.50285	3.04632e-05	0.000959618	10.9328	0.360398	4.16998
SLCO5A1	1.50444	2.6776e-06	0.000271161	9.52218	0.320494	4.69412
ESAM	1.50784	5.38251e-06	0.000399243	5.30279	0.331444	4.5493
SEPT4	1.50789	9.16e-06	0.000514574	6.76946	0.339912	4.43611
FBN2	1.50932	1.74571e-06	0.000223739	12.6431	0.315701	4.78083
FUT9	1.50934	5.78818e-06	0.00041557	4.08321	0.332896	4.53398
DCC	1.51325	3.11142e-05	0.000971842	6.86246	0.363313	4.16515
EPHA7	1.51458	3.15066e-05	0.000979168	15.0733	0.363882	4.16229
KCND2	1.5157	1.00703e-05	0.000537756	5.11726	0.343255	4.41566
RP11-802O23.4	1.51643	1.71993e-05	0.000716801	6.77551	0.352785	4.29845
CACNA2D3	1.51739	3.85076e-06	0.000334552	11.913	0.32849	4.61928
LUZP2	1.51833	8.44892e-06	0.00049631	15.4784	0.340932	4.45348
KCTD16	1.52168	1.32395e-05	0.000615009	20.3953	0.349321	4.35611
OR4F13P	1.52302	1.78383e-05	0.000726839	5.727	0.354986	4.29036
MALRD1	1.52318	2.97406e-05	0.000947058	9.82358	0.364794	4.17544
LARP4P	1.52348	3.1112e-07	0.000100191	20.9145	0.297754	5.11658
RP11-705O24.1	1.52455	6.10577e-06	0.000421425	4.72211	0.337088	4.52269
RPH3A	1.52475	1.45854e-05	0.000648109	7.3408	0.351743	4.33486
FIGN	1.52529	7.2809e-06	0.000459581	21.3661	0.340064	4.48531
CACNA2D1	1.52921	3.86695e-06	0.000335021	31.7693	0.331113	4.61841
SNRPGP5	1.53339	2.15984e-05	0.000789973	6.47503	0.360994	4.24769
STAP1	1.53422	3.95338e-09	8.79473e-06	36.2487	0.26065	5.88613
RP11-449P1.1	1.53565	6.13584e-06	0.000421425	8.78363	0.339622	4.52165
FCRL1	1.53595	5.01761e-06	0.000387208	10.7865	0.336532	4.56405
RP11-223P11.3	1.53816	7.58493e-06	0.000466114	7.52105	0.343602	4.47658
RP11-408A13.4	1.53852	2.48385e-06	0.000266945	4.64874	0.326688	4.70945
ACSM6	1.53947	2.79142e-05	0.000908485	10.3033	0.36743	4.18985
RUNX1T1	1.55548	5.9928e-06	0.000421425	37.9831	0.343629	4.52664
NAALAD2	1.55658	8.41739e-07	0.000148337	8.89311	0.316029	4.92543
RP11-87P13.2	1.55946	2.65407e-05	0.000885145	15.798	0.371186	4.20128
RP11-440I14.2	1.56087	1.01356e-05	0.000537756	7.60571	0.353598	4.41426
CLEC1B	1.56135	7.44813e-07	0.000138599	13.2896	0.315468	4.9493
CYP4F8	1.56815	2.95253e-05	0.000944078	3.39301	0.375417	4.1771
RP11-753N8.1	1.5696	1.74152e-05	0.000718284	7.10208	0.36539	4.29569
C3AR1	1.5711	1.82996e-05	0.000732576	34.6882	0.366679	4.28469
TFEC	1.57269	4.89174e-11	1.51722e-06	40.6913	0.239222	6.57419
CUX2	1.5778	2.08457e-05	0.000775242	20.3243	0.370756	4.25563
CD28	1.5815	4.49278e-07	0.000118092	4.24217	0.313368	5.0468
HMCN1	1.5821	1.65074e-05	0.000703288	15.6728	0.367286	4.30755
FOXB1	1.58258	2.05072e-05	0.000770097	16.7696	0.371559	4.2593
SCN8A	1.58589	1.36661e-05	0.000627024	10.7704	0.364643	4.34916
AGAP4	1.58612	7.42519e-06	0.00046338	21.6765	0.353957	4.48112
CH17-264L24.1	1.59002	1.92156e-05	0.000753463	17.2225	0.372037	4.27382
RP4-682E18.1	1.59316	2.59362e-05	0.000874389	10.5919	0.378738	4.20649
SCN11A	1.59407	1.17218e-05	0.000576497	11.731	0.363718	4.3827
ERICH6	1.59435	5.90472e-06	0.000420048	7.1986	0.35197	4.52977
ITGA8	1.59542	2.69937e-05	0.000894482	4.15857	0.380092	4.19745
PDGFRA	1.59635	3.09113e-07	0.000100191	19.5046	0.311921	5.1178
RP11-197K3.1	1.59676	3.25401e-06	0.000304914	5.87292	0.343086	4.6541
MTND2P26	1.59843	1.20779e-05	0.000582238	10.9717	0.365257	4.37618
CD180	1.59864	9.25276e-08	5.12471e-05	17.4611	0.299324	5.34082
FCRL3	1.59882	1.70227e-05	0.000714448	16.7809	0.371754	4.30074
LINC01427	1.59947	1.05749e-05	0.000547565	3.88437	0.363098	4.40507
HECW1	1.59948	1.72862e-05	0.000717737	7.54863	0.372202	4.29734
TMIGD1	1.59956	1.09315e-05	0.000557247	4.73605	0.363712	4.39788
RP11-361H10.5	1.60106	9.85739e-06	0.000531716	7.27751	0.362209	4.42028
AC106801.1	1.60382	1.85218e-05	0.000736503	2.26196	0.37455	4.282
TENM3	1.60545	1.30764e-05	0.000612657	27.9723	0.368323	4.35882
SATB2	1.60808	1.34778e-06	0.000196257	20.0824	0.332758	4.83258
AC007364.1	1.60811	1.60401e-06	0.000213982	30.4489	0.335174	4.79782
PYHIN5P	1.60875	1.86519e-05	0.000739809	6.53224	0.375837	4.28045
RP11-789C17.1	1.60975	1.17705e-05	0.000576603	10.8894	0.367373	4.3818
ART3	1.61288	1.1976e-06	0.000185723	4.1034	0.332139	4.85603
EBF1	1.61411	1.1248e-05	0.000564513	40.3761	0.367539	4.39168
RELN	1.61436	1.10201e-05	0.000558496	22.2107	0.367224	4.39612
KLHL34	1.61525	3.24692e-05	0.000996109	9.28866	0.38871	4.15542
SOCS1	1.61874	4.58659e-08	3.23313e-05	17.946	0.296113	5.46664
CHRNA6	1.61888	2.01027e-05	0.00076916	2.77775	0.379685	4.26375
OR4K2	1.62716	1.36404e-05	0.000626772	22.2679	0.374097	4.34957
SLC24A2	1.63186	2.31404e-05	0.000818451	12.0359	0.385582	4.23221
GBP7	1.6335	7.36696e-07	0.000138481	11.2548	0.329905	4.95143
VIT	1.63438	2.21243e-05	0.00079998	5.68565	0.385258	4.2423
NREP	1.63794	1.87308e-06	0.000231215	11.0892	0.343625	4.76666
RP11-439E19.10	1.63974	2.50924e-05	0.000860912	10.5038	0.38912	4.21397
ANO3	1.64301	3.45786e-06	0.000317305	6.72885	0.353978	4.64156
ADAMTS5	1.64317	9.59693e-06	0.000526252	9.74823	0.37125	4.42606
CACNA1C	1.64633	5.25842e-06	0.000395862	11.7036	0.361496	4.5542
IRAK2	1.64714	5.14984e-06	0.000391489	32.9177	0.361327	4.55859
HEMGN	1.65015	5.34514e-06	0.000397566	4.84472	0.362609	4.55076
CDH19	1.65179	1.48654e-05	0.000655844	14.7328	0.381417	4.33067
RP11-298H24.1	1.65292	1.47834e-05	0.000655032	6.26063	0.38157	4.33189
HERC5	1.65735	1.44842e-08	2.04201e-05	153.714	0.292428	5.66756
ALB	1.65747	9.17259e-06	0.000514574	6.70173	0.373656	4.43581
TBX15	1.66204	8.75121e-06	0.000508189	26.7189	0.373833	4.44593
BACH2	1.66272	2.42314e-07	9.16539e-05	57.7448	0.322011	5.16355
MYOZ3	1.66569	1.80362e-05	0.000729718	5.52379	0.388462	4.28791
RP11-575F12.3	1.67029	1.6563e-05	0.000703724	8.33134	0.387825	4.3068
RP11-403N16.3	1.67192	2.44598e-05	0.000843876	2.36532	0.396216	4.21973
AC012594.1	1.67222	7.90025e-06	0.000477649	4.5638	0.374276	4.46787
SLAMF7	1.67706	2.77398e-10	4.30189e-06	70.083	0.26574	6.31091
GJA1	1.67763	1.32317e-05	0.000615009	8.69196	0.385111	4.35624
AC092570.3	1.67943	2.72936e-05	0.000897707	5.93683	0.400346	4.19495
TPTE2P2	1.68401	5.12277e-06	0.000390387	8.78317	0.369325	4.5597
SGTB	1.68447	5.65274e-09	1.16883e-05	22.0357	0.289094	5.82672
RP11-499F3.2	1.68904	9.62034e-06	0.000526252	4.35331	0.381658	4.42554
IRX2	1.68999	7.24871e-07	0.000138481	28.7884	0.341096	4.95458
RP11-374A4.1	1.69025	1.64745e-05	0.000702853	6.5886	0.392353	4.30799
RP11-134O21.1	1.69064	1.38616e-06	0.000198892	1.4012	0.350248	4.82698
SGCD	1.69211	3.27778e-05	0.000998642	17.9413	0.407419	4.15326
PCSK2	1.69307	2.49712e-05	0.000858931	20.5956	0.401672	4.21506
AP000648.4	1.69424	9.65556e-06	0.000527248	12.0616	0.3829	4.42475
GUCY1A2	1.69821	9.98371e-06	0.000535735	8.69804	0.384426	4.41753
LHFPL4	1.6987	6.23278e-06	0.000423011	8.2013	0.375957	4.51834
PDE3A	1.69954	1.77326e-05	0.000725587	4.98049	0.396009	4.29168
CH17-262A2.1	1.70537	4.31064e-06	0.000357484	5.18644	0.371071	4.59581
OR52P1P	1.70966	3.05103e-05	0.000959618	4.19457	0.410027	4.16962
PAK7	1.7118	2.77739e-05	0.000906775	11.5441	0.408449	4.19099
PLD5	1.71186	2.72585e-05	0.000897505	11.2058	0.408047	4.19524
ATRNL1	1.72162	4.30546e-07	0.000115746	13.7473	0.340581	5.05493
UNC5D	1.72182	3.23415e-06	0.000303971	14.1783	0.369857	4.65536
OFCC1	1.72282	1.59232e-05	0.000686428	4.86949	0.399215	4.31551
TLL1	1.72457	3.38609e-07	0.000102964	21.6738	0.338112	5.10058
CACNA1E	1.72802	2.46758e-06	0.000266945	12.3534	0.366822	4.71079
P2RX5	1.72824	8.81499e-06	0.000508189	11.7084	0.388861	4.44437
RP11-121A8.1	1.72971	3.90776e-06	0.000337613	8.94798	0.374702	4.61623
DPP6	1.73135	1.63319e-05	0.000697729	15.7289	0.401713	4.30991
CLEC19A	1.73319	9.5224e-06	0.000523936	3.57915	0.391439	4.42774
GDPD4	1.73607	7.46263e-07	0.000138599	4.20106	0.350797	4.94892
RP5-968D22.1	1.7368	3.78547e-06	0.000334323	11.1686	0.375701	4.62283
KLHL14	1.73721	5.4652e-06	0.000400986	7.73697	0.382133	4.54609
LINC01296	1.73808	1.05229e-05	0.000546696	7.52892	0.394467	4.40614
LINC01222	1.73997	1.07477e-05	0.000554276	6.39954	0.395308	4.40156
AC007131.1	1.74136	1.42264e-05	0.000638464	8.81078	0.401203	4.34034
RP11-760D2.5	1.74378	9.42805e-06	0.000522179	3.35192	0.393639	4.42989
MYBPC1	1.74535	1.8993e-06	0.000231215	12.7103	0.366374	4.76385
RP11-131J4.12	1.74677	1.09921e-05	0.000557989	5.9939	0.397293	4.39668
RP11-65E22.2	1.75158	2.12555e-06	0.000248506	5.81844	0.369445	4.74111
SCHIP1	1.75453	6.29388e-06	0.000423989	8.7943	0.388491	4.51627
MEGF11	1.75748	1.59803e-06	0.000213982	7.85384	0.366251	4.79857
SLC6A15	1.75767	7.03715e-07	0.000137273	12.4416	0.354344	4.96034
CD83	1.76075	1.51157e-06	0.000208889	164.019	0.366082	4.8097
LINC01579	1.76267	7.60442e-06	0.000466114	20.6836	0.393803	4.47603
UPB1	1.76374	1.33055e-05	0.000616866	18.1462	0.40499	4.35502
ADGRL4	1.77407	1.27278e-05	0.000602695	7.83735	0.406456	4.36473
RP11-215E13.1	1.77804	2.61728e-05	0.000878931	25.3823	0.422895	4.20444
ENPP7P8	1.7781	4.77944e-06	0.000376831	3.38388	0.388719	4.57424
ADGRE1	1.77952	4.4802e-06	0.000365679	19.4142	0.387884	4.58776
RP11-679B19.1	1.78071	3.28498e-05	0.00099889	7.58446	0.428801	4.15275
LINC00320	1.78301	1.73795e-05	0.000717768	12.1289	0.415026	4.29614
RBM46	1.78522	2.78435e-06	0.000275908	10.1572	0.380959	4.68612
RNFT1P3	1.78558	1.30759e-05	0.000612657	8.84487	0.409646	4.35883
RXFP1	1.79149	4.75332e-06	0.000376094	8.84329	0.391549	4.57539
GFRA1	1.7917	1.2421e-05	0.000590874	10.5978	0.409993	4.37006
MTUS2	1.79645	8.15652e-06	0.000485539	20.1966	0.402698	4.46103
CADM2-AS1	1.79705	1.5366e-05	0.000671256	13.7764	0.41566	4.32338
CPLX4	1.80252	2.8339e-05	0.000917499	6.25704	0.430564	4.18642
RFX4	1.80591	2.2103e-05	0.00079998	5.737	0.42567	4.24251
TNFSF15	1.80712	4.12288e-07	0.000114174	22.6681	0.356913	5.06319
MMP20	1.80727	3.05372e-05	0.000959618	7.18879	0.433458	4.16942
TNF	1.80943	6.66085e-06	0.000434019	41.3686	0.401716	4.50425
LINC01533	1.8112	2.58215e-05	0.000873368	15.5572	0.430469	4.2075
IFIT1	1.81472	6.14747e-08	3.90299e-05	171.022	0.335161	5.41446
RP11-569G13.3	1.8155	1.8971e-06	0.000231215	2.79264	0.38108	4.76409
AF127936.9	1.81793	1.06938e-06	0.000170969	13.4896	0.372647	4.87842
CCRL2	1.8181	1.02341e-06	0.000167947	55.1119	0.372022	4.88708
SPTA1	1.81961	1.04075e-06	0.000169005	11.6557	0.372583	4.88377
VCAM1	1.82123	4.44516e-06	0.000363776	29.5608	0.396834	4.5894
ADAM7	1.82201	1.48371e-05	0.000655844	2.72242	0.420681	4.33109
PRDM9	1.82274	5.87598e-06	0.000419252	10.2038	0.402298	4.5308
RN7SL627P	1.82394	6.82949e-06	0.000438558	3.35207	0.405417	4.49893
AICDA	1.83427	3.10051e-07	0.000100191	26.8342	0.35845	5.11723
DEFB107A	1.83547	1.81709e-05	0.000730984	1.32237	0.428221	4.28626
INHBA	1.83971	1.1747e-05	0.000576497	51.8232	0.419811	4.38223
CTD-2014B16.3	1.84156	1.14132e-05	0.000571642	6.90905	0.419633	4.38851
RP11-175K6.2	1.84283	1.46886e-06	0.000206145	33.9597	0.382692	4.81543
AC007126.1	1.84488	3.01434e-05	0.000954983	4.39821	0.442165	4.17238
STX18-IT1	1.85204	6.00348e-06	0.000421425	1.57322	0.409177	4.52627
KCTD8	1.85796	1.43308e-05	0.000639543	9.83587	0.428226	4.33873
RP11-21J7.1	1.85935	2.25147e-05	0.000807751	4.29433	0.438694	4.23837
C1orf143	1.86318	6.63812e-06	0.000434019	3.97641	0.413583	4.50497
RP11-78L16.1	1.86336	2.76764e-05	0.000905496	4.24243	0.444527	4.19179
RPL26P9	1.86572	7.88707e-06	0.000477649	4.35369	0.417553	4.46823
TRPM3	1.86708	1.10957e-06	0.000176192	31.7097	0.383295	4.87114
LINC01111	1.86864	3.96564e-06	0.000338027	6.85728	0.405066	4.61318
AC003092.1	1.86871	1.33782e-05	0.000619313	8.31363	0.429211	4.35383
VAV3-AS1	1.86994	1.71806e-05	0.000716801	4.4768	0.435001	4.2987
RP11-467L19.14	1.87956	1.49014e-05	0.000655844	2.79261	0.434065	4.33014
RP11-382A18.3	1.88635	2.90427e-05	0.00093256	2.81844	0.451188	4.18085
RP11-362F19.2	1.88775	7.97024e-07	0.000142893	21.2895	0.382437	4.93609
TRIM49B	1.89397	1.82769e-05	0.000732576	2.49419	0.442004	4.28496
GRIP2	1.89467	4.06464e-07	0.000113576	2.95697	0.374005	5.06591
KRT222	1.89824	5.20958e-06	0.000394098	8.19565	0.416631	4.55617
RP11-139H14.5	1.89905	1.73306e-05	0.000717768	5.26778	0.441971	4.29677
SNRPGP11	1.89906	7.58991e-06	0.000466114	3.37566	0.424235	4.47644
POU4F1	1.90129	2.77672e-07	9.78667e-05	2.0663	0.370045	5.138
RNU6-1239P	1.90212	1.32362e-05	0.000615009	6.47205	0.436649	4.35616
RP11-763B22.4	1.90508	4.23848e-06	0.000352441	9.56413	0.414208	4.59933
RP11-151H2.1	1.90973	8.17266e-06	0.000485539	2.82632	0.428131	4.46061
AC098617.1	1.9125	2.06279e-05	0.000772016	2.2668	0.449157	4.25798
CTD-2123J17.2	1.91287	6.36124e-06	0.000423989	2.0589	0.423763	4.51401
LPA	1.91585	1.24047e-05	0.000590874	3.79312	0.438374	4.37035
ANKRD30BP1	1.91968	3.28045e-05	0.000998642	3.17274	0.462231	4.15307
CGA	1.92625	1.61115e-06	0.000213982	12.8144	0.40156	4.79693
LINC00347	1.9282	2.82448e-05	0.00091732	4.74499	0.460502	4.18718
CDH10	1.93102	9.23508e-08	5.12471e-05	6.99941	0.361536	5.34117
ALPK2	1.93336	1.11514e-05	0.000561482	8.1177	0.440046	4.39355
RP11-510P12.1	1.93523	2.99255e-05	0.000950021	7.86074	0.463635	4.17403
CSF1	1.93903	6.38463e-09	1.23766e-05	20.549	0.333949	5.80636
RP11-945F5.1	1.93926	8.13006e-06	0.000485539	7.51587	0.434643	4.46173
GALNT15	1.9449	6.15918e-06	0.000421425	3.31631	0.430207	4.52085
RGS13	1.94846	5.95364e-06	0.000421425	22.3922	0.430311	4.52803
RP1-172B20.6	1.94848	1.83999e-06	0.000231049	3.22756	0.408465	4.77025
FGF1	1.94968	2.37729e-06	0.000262398	3.08361	0.413209	4.71838
RP11-1109M24.16	1.95568	2.56594e-05	0.000869783	2.38754	0.46465	4.20892
DPPA3	1.95575	2.07559e-05	0.000773757	3.66872	0.459462	4.2566
KCNA1	1.95622	7.06321e-06	0.000451696	1.51974	0.435511	4.49177
RP11-28P17.3	1.95799	1.15504e-05	0.000573618	1.35841	0.446428	4.38591
IFIT1P1	1.96134	9.77928e-06	0.000529426	1.49539	0.443541	4.422
RP11-298E2.2	1.9653	4.85211e-06	0.000379076	13.92	0.429942	4.57108
LINC01597	1.96579	7.46114e-06	0.000463757	4.68036	0.438784	4.48009
PLAU	1.96608	3.84218e-07	0.000111862	172.293	0.387282	5.07662
RP11-461L18.1	1.97114	3.734e-06	0.00033193	6.49422	0.426132	4.62566
RNU6-319P	1.97249	1.00901e-05	0.000537756	5.81139	0.446747	4.41523
ATP5G1P6	1.97413	3.32968e-06	0.000311064	2.92508	0.424602	4.64936
UGT3A1	1.97573	9.05739e-06	0.000513858	5.73912	0.445132	4.43853
RP11-720D4.2	1.97841	3.83741e-06	0.000334329	2.86349	0.428227	4.62
RP11-14I17.2	1.98384	6.81173e-07	0.000135431	4.40133	0.399432	4.96666
FAP	1.98635	1.18591e-07	5.93262e-05	13.103	0.375091	5.29565
RP11-488I20.8	1.98759	3.9509e-06	0.000338027	3.60052	0.430779	4.61395
C7orf66	1.99389	3.38201e-06	0.000314061	7.83578	0.429149	4.64614
ZNF521	1.99669	3.33148e-07	0.000102306	10.6328	0.391227	5.10366
IFIT2	2.00053	6.96164e-07	0.00013666	629.559	0.403135	4.96243
AC064853.3	2.00814	2.65138e-06	0.000271161	3.33643	0.427615	4.69613
ISG15	2.01105	1.78483e-09	7.96082e-06	188.369	0.334269	6.01627
GRM8	2.01167	1.19698e-05	0.000580087	2.12825	0.45948	4.37814
OR51C1P	2.01503	2.31825e-05	0.000818451	6.23037	0.476163	4.2318
FBXO47	2.02222	4.64552e-06	0.000374062	4.37783	0.441513	4.58019
PREX2	2.02395	4.04423e-07	0.000113576	10.0965	0.399448	5.06686
CUZD1	2.03119	1.66433e-06	0.000217809	4.10178	0.42401	4.79042
RP3-453C12.15	2.03242	4.19142e-06	0.000350407	7.57554	0.441671	4.60166
AC007163.3	2.03437	7.85225e-06	0.00047754	4.88888	0.455201	4.46917
PIWIL3	2.04203	2.94726e-05	0.000943368	4.53451	0.488815	4.1775
SHISA3	2.04473	2.53796e-05	0.000866558	2.82701	0.485522	4.2114
KIF5A	2.06723	1.27714e-06	0.000191361	5.75393	0.426824	4.84328
AC092667.2	2.07284	2.60372e-05	0.000876839	1.44019	0.492873	4.20562
CXCL10	2.07675	2.86652e-08	2.7854e-05	115.586	0.374229	5.5494
SCARA5	2.07798	3.75229e-06	0.000332518	5.12634	0.449326	4.62465
LINC01568	2.07911	1.56312e-05	0.000679018	1.53695	0.48132	4.3196
RP11-83C7.1	2.08077	1.03775e-05	0.000540954	4.57742	0.471921	4.40916
CTD-2045M21.1	2.08526	2.08877e-08	2.58591e-05	4.36748	0.372071	5.60448
KRTAP8-3P	2.08724	1.34113e-05	0.000619917	6.69779	0.479463	4.35328
RSAD2	2.09025	3.34244e-08	2.85664e-05	259.433	0.378499	5.52248
CT45A3	2.09092	8.89896e-06	0.000509045	5.94605	0.470682	4.44233
MFAP5	2.09505	3.42909e-06	0.000316538	5.34775	0.4512	4.64329
RP11-506B6.5	2.09654	2.42413e-05	0.000838561	1.26641	0.496604	4.22175
AFAP1-AS1	2.10144	5.61071e-07	0.000127023	5.29582	0.419939	5.00416
RP11-1267H10.3	2.10164	1.95972e-05	0.000760733	3.29014	0.492254	4.26943
FMO8P	2.10869	1.60243e-05	0.000689336	1.05692	0.488789	4.31412
AC073055.2	2.11775	1.44996e-05	0.000646149	5.52895	0.488394	4.33616
RP11-68L18.2	2.12369	2.62931e-05	0.000880675	5.17048	0.505231	4.2034
RP11-319G9.5	2.13924	7.17346e-06	0.000456863	4.37967	0.476607	4.48848
HMGB3P3	2.14027	1.37782e-05	0.000628449	1.769	0.492314	4.34737
RP11-398J10.2	2.14632	6.15889e-06	0.000421425	3.77276	0.474759	4.52086
LINC00484	2.14637	8.53018e-06	0.000500136	5.67678	0.482176	4.45143
TAAR5	2.15107	1.76111e-06	0.000223864	7.22351	0.450102	4.77907
RP11-486F17.1	2.1592	2.3171e-05	0.000818451	2.34581	0.510218	4.23192
HSF5	2.16039	1.23506e-08	1.93576e-05	2.3807	0.379361	5.69482
RP11-403B2.10	2.1614	1.16503e-05	0.000574479	3.56755	0.493018	4.38403
CHRNA1	2.16461	5.2959e-07	0.00012559	5.57631	0.431605	5.01527
RP11-18B16.1	2.16811	1.87291e-05	0.000740948	2.82509	0.506623	4.27953
RP11-288L9.4	2.17033	5.30445e-07	0.00012559	21.4078	0.432771	5.01496
HOXA13	2.17417	1.37437e-05	0.000628031	5.5968	0.500048	4.34792
AC005616.1	2.17498	3.03191e-05	0.00095859	2.6168	0.521446	4.17106
RP11-137F15.1	2.17963	2.15963e-05	0.000789973	1.29711	0.513129	4.24771
RP11-115M14.1	2.18574	6.03875e-06	0.000421425	4.68489	0.483034	4.52503
RP11-95I19.2	2.19137	1.23861e-05	0.000590874	3.30861	0.501379	4.37068
RP11-3L23.2	2.19239	3.29009e-05	0.000999464	0.732886	0.527982	4.1524
AC009878.2	2.19969	3.18464e-05	0.000983812	3.27281	0.52879	4.15984
HOXD8	2.20303	8.91189e-06	0.000509045	3.10334	0.495952	4.44202
RP11-347H15.5	2.20378	1.0559e-06	0.000169688	3.48331	0.451509	4.88092
GRID2	2.20702	1.63412e-07	7.13859e-05	8.10791	0.421446	5.23677
MIR551B	2.21883	1.71827e-05	0.000716801	2.44868	0.516166	4.29867
MYBL1	2.22036	5.8571e-07	0.00012884	32.0243	0.44444	4.99587
RP11-476F14.1	2.22309	9.52734e-06	0.000523936	4.17642	0.502095	4.42763
RP1-153P14.8	2.22858	2.42517e-05	0.000838561	2.95746	0.527893	4.22165
PPP1R3A	2.23188	1.89668e-05	0.000745595	2.28867	0.521867	4.27672
RP11-514D23.1	2.24611	2.27152e-05	0.000810237	6.2966	0.530196	4.23638
RP11-408N14.1	2.2473	2.0164e-05	0.00076916	3.54924	0.527157	4.26307
RP11-1136G4.1	2.25846	2.64902e-05	0.000884413	2.7302	0.537509	4.20171
GOLGA6A	2.26962	1.11341e-06	0.000176192	13.6056	0.465998	4.87046
SLC25A51P3	2.27496	1.67488e-05	0.00070774	2.12104	0.528528	4.30433
COL4A2-AS2	2.27849	1.09416e-05	0.000557247	3.25185	0.518113	4.39768
POU3F3	2.27908	2.60781e-06	0.000271161	5.2434	0.484961	4.69951
POTEI	2.28595	1.51911e-06	0.000208889	4.8846	0.475378	4.80871
RP11-163O19.16	2.2917	2.39791e-07	9.16539e-05	4.05661	0.443656	5.1655
ADAMTS18	2.29533	1.29758e-06	0.000193297	6.21345	0.474229	4.84012
AC000367.1	2.29798	5.39344e-06	0.000399243	5.97851	0.505176	4.54887
GUCA1C	2.30174	2.20067e-05	0.000799249	3.10028	0.542416	4.24349
KRTAP19-4	2.30366	2.27947e-05	0.000810781	3.83647	0.543881	4.2356
CCL3	2.31281	8.55433e-06	0.000500606	25.3409	0.519638	4.45082
KCNK12	2.32512	3.92327e-08	3.0421e-05	4.01287	0.42319	5.49427
APCDD1L-AS1	2.32697	2.79462e-06	0.000276016	10.0307	0.496647	4.68536
RP11-159H10.3	2.33597	3.20409e-06	0.000303094	2.162	0.501574	4.65728
MIR3663HG	2.3379	6.3218e-07	0.000132158	3.67474	0.469353	4.98112
SPINK1	2.34227	4.18441e-06	0.000350407	3.031	0.508967	4.60201
MIR3168	2.34623	8.10395e-06	0.000485539	4.83405	0.525776	4.46242
NLRP4	2.35119	2.34879e-05	0.000824096	1.72853	0.555987	4.22886
RN7SL447P	2.35601	2.64162e-05	0.000882894	3.38555	0.560642	4.20235
NKX2-1	2.36345	1.56703e-05	0.000679763	1.83946	0.547216	4.31905
RP11-580J4.1	2.36448	4.69373e-07	0.000119328	2.72422	0.46929	5.03843
ARL2BPP6	2.3827	1.39495e-05	0.000631362	2.78551	0.548422	4.34465
RP11-312A15.1	2.38522	8.15974e-07	0.00014515	2.48703	0.48367	4.93151
RP11-13P5.1	2.40171	8.88217e-08	5.10165e-05	2.00629	0.449067	5.34822
PISRT1	2.40335	2.77088e-05	0.000905602	2.87662	0.573385	4.19152
KB-1460A1.3	2.41145	1.84819e-05	0.000735861	2.20411	0.563097	4.28248
RP11-357H14.16	2.42088	6.787e-06	0.000438146	4.23368	0.537943	4.50026
RP11-567J20.3	2.42406	2.75667e-06	0.000275061	3.3685	0.51706	4.68816
RP5-1099E6.3	2.42583	1.30711e-05	0.000612657	1.18117	0.556521	4.35891
TIMD4	2.44303	5.17676e-07	0.00012559	4.03421	0.486695	5.01964
HIF1A-AS2	2.44404	2.55251e-09	7.96082e-06	27.3823	0.410207	5.95806
RP11-96A1.5	2.45743	8.79954e-06	0.000508189	5.77646	0.552885	4.44475
FREM3	2.47575	2.36179e-08	2.71308e-05	8.44264	0.443431	5.58317
RP11-507D14.4	2.49686	7.02215e-06	0.000449998	2.83601	0.55572	4.49302
RP11-43A1.1	2.51939	2.74373e-05	0.000900342	1.80008	0.600747	4.19376
PCNAP1	2.54622	8.68401e-07	0.000151316	2.06603	0.517595	4.91933
RP11-704C2.1	2.57104	7.15762e-07	0.000138481	2.6768	0.518665	4.95704
AC092578.1	2.58014	9.09752e-06	0.000514308	1.50088	0.581429	4.43758
RP11-167N24.3	2.62059	1.95884e-05	0.000760733	1.71054	0.613788	4.26953
AC114877.3	2.6278	9.70642e-07	0.000162732	3.35082	0.536559	4.8975
CXCL11	2.67428	1.13932e-09	7.29562e-06	78.5859	0.43923	6.08856
AC096732.2	2.69972	4.83594e-07	0.000121944	1.05097	0.536436	5.03271
RNGTTP1	2.72841	8.81455e-06	0.000508189	1.174	0.613902	4.44438
C11orf40	2.7299	1.61438e-06	0.000213982	3.57735	0.56914	4.79653
MTCO1P43	2.75576	2.50315e-06	0.000266945	2.05407	0.585352	4.70787
CYCSP20	2.90358	8.509e-07	0.000149105	1.25969	0.589762	4.92332
IRG1	2.93577	7.24603e-08	4.24043e-05	14.4927	0.54518	5.38496
LINC00613	2.98785	6.72711e-08	4.09114e-05	2.68706	0.553478	5.39831
AC007359.6	3.21363	1.14442e-05	0.000571642	2.52851	0.732382	4.38792
CCL8	3.4937	6.00723e-06	0.000421425	23.2453	0.771894	4.52613
