# Supplementary material for: Prior upregulation of interferon pathways in the nasopharynx impacts viral shedding following live attenuated influenza vaccine challenge in children
Source: Cell Rep Med. 2021 Dec 9;2(12):100465. doi: 10.1016/j.xcrm.2021.100465 (PMC8714852; doi:10.1016/j.xcrm.2021.100465)
Supplement: Table S3. Correlation between mucosal gene expression prior to LAIV receipt and LAIV strain viral loads at days 2 and 7, related to Figure 2 [file mmc4.xlsx]

## Sheet: Sheet1
	Day 2						Day 7
geneID	H1N1_Day2_cor	H1N1_Day2_P-value	H3N2_Day2_cor	H3N2_Day2_P-value	FluB_Day2_cor	FluB_Day2_P-value	H1N1_Day7_cor	H1N1_Day7_P-value	H3N2_Day7_cor	H3N2_Day7_P-value	FluB_Day7_cor	FluB_Day7_P-value
FAM138A	-0.0527859	0.721601	-0.0931712	0.56232	0.0782935	0.569915	0.125246	0.396326	0.0272751	0.86558	0.0210027	0.87903
RP11-34P13.7	-0.0571305	0.699724	-0.188794	0.237144	0.052002	0.706133	-0.0173166	0.907003	-0.0182158	0.909998	0.0588077	0.669757
CICP27	-0.178125	0.225791	-0.197901	0.214861	-0.136469	0.32047	0.176869	0.229135	-0.00321456	0.984086	-0.174378	0.202913
RP11-34P13.13	-0.15423	0.29526	-0.060246	0.708276	0.0504042	0.714773	0.0346332	0.815225	0.073253	0.648998	0.0302805	0.826293
AP006222.2	-0.21147	0.14906	-0.0803864	0.617346	0.134	0.329387	-0.0223264	0.880273	-0.0682851	0.671411	0.104721	0.446721
RP4-669L17.10	-0.179755	0.221505	-0.0651498	0.685704	-0.0320292	0.816431	0.0325639	0.826089	-0.0313663	0.845644	-0.163566	0.232779
MTND1P23	0.326708	0.0234255	-0.100877	0.530294	-0.0392194	0.77619	-0.0217819	0.883173	0.0236709	0.88321	0.0335313	0.807981
MTND2P28	0.246443	0.0913049	-0.137305	0.391967	-0.0561418	0.683922	-0.0443261	0.764824	0.0296129	0.854177	-0.0190303	0.890317
AC114498.1	0.119257	0.419468	0.0260949	0.871346	0.150559	0.272555	-0.124266	0.400061	-0.173976	0.276656	0.0936539	0.496441
MTCO1P12	0.183773	0.211176	-0.266378	0.0922828	-0.0136542	0.921185	-0.0319104	0.829526	-0.0044809	0.977818	0.0280889	0.838691
MTCO2P12	0.307809	0.0333101	-0.24186	0.127638	0.0142352	0.917843	-0.102701	0.487293	-0.0454909	0.77762	0.0823673	0.549948
MTATP8P1	0.259259	0.0751714	-0.0236431	0.883347	0.00740811	0.957191	-0.163909	0.26562	0.0297103	0.853703	-0.0731991	0.595347
MTATP6P1	0.225046	0.124081	-0.220493	0.16596	-0.00530188	0.969355	-0.0457419	0.757537	-0.0629275	0.695901	0.0694734	0.614259
MTCO3P12	0.405995	0.00419497	-0.234329	0.140305	-0.0326102	0.81316	0.14681	0.319384	0.0436401	0.786452	0.046133	0.738039
RP11-206L10.2	-0.202998	0.166422	-0.157796	0.324463	0.190141	0.164389	-0.0853849	0.563922	-0.129459	0.419833	0.15458	0.259804
RP11-206L10.9	0.0577821	0.696463	0.136254	0.395635	0.126955	0.355674	0.123176	0.404236	0.197744	0.215233	0.119332	0.38552
RP11-206L10.8	-0.265016	0.0687002	-0.0499131	0.75663	-0.0950707	0.489921	-0.0101286	0.945527	0.122446	0.445664	0.0186285	0.892619
LINC01128	-0.110568	0.454373	-0.0621725	0.699378	0.0315934	0.818886	0.022762	0.877954	-0.132089	0.410369	0.054388	0.693301
LINC00115	0.0166178	0.910741	0.156044	0.32993	0.316007	0.0187575	-0.237096	0.10468	-0.309377	0.0490329	0.367201	0.00582018
RP11-54O7.1	-0.216683	0.139063	-0.179687	0.260946	-0.0495326	0.7195	-0.0887611	0.548552	-0.0975083	0.544184	-0.0209662	0.879238
NOC2L	0.0199848	0.892752	-0.27531	0.0814781	-0.100954	0.463331	-0.228383	0.118456	-0.0437375	0.785987	0.0318146	0.817639
KLHL17	-0.194743	0.184709	0.155169	0.332684	0.0857743	0.53351	-0.23862	0.102401	0.137349	0.391812	-0.0918276	0.504912
PLEKHN1	-0.16053	0.275733	-0.0229425	0.88678	-0.0867184	0.528998	-0.242323	0.097026	-0.183035	0.252018	-0.176533	0.1973
RP11-54O7.17	-0.179863	0.221221	-0.120142	0.454334	-0.0225875	0.869978	-0.0857116	0.562426	-0.0441272	0.784125	-0.127331	0.354236
HES4	-0.1778	0.226654	-0.211386	0.1846	-0.250714	0.0648568	-0.209215	0.153544	0.141246	0.378386	-0.232418	0.087722
ISG15	-0.348539	0.0151922	-0.588975	5.10051e-05	-0.358422	0.00721001	-0.264105	0.0696934	-0.174171	0.27611	-0.305362	0.023387
RP11-54O7.11	-0.0285652	0.847172	-0.233453	0.141836	-0.044957	0.744487	-0.0934442	0.52757	-0.0147091	0.927273	0.00211854	0.987752
AGRN	-0.142826	0.332834	-0.038004	0.813507	0.113954	0.407445	-0.141146	0.338609	0.253658	0.109538	-0.0852163	0.536185
RP11-465B22.3	0.146845	0.319267	0.142734	0.373332	-0.17518	0.20081	0.283273	0.051056	-0.0424712	0.792044	-0.0646884	0.638916
RNF223	0.00141197	0.992401	0.101928	0.525997	0.0671087	0.626393	-0.0920284	0.533872	0.230474	0.147138	-0.190741	0.163037
C1orf159	-0.1488	0.312795	-0.214539	0.177986	0.307073	0.0225833	-0.13385	0.364416	-0.155663	0.331128	0.0750254	0.586172
LINC01342	-0.168459	0.252394	-0.0810869	0.614272	0.18346	0.180007	-0.0271184	0.854827	-0.0741297	0.645073	0.219013	0.108162
RP11-465B22.8	-0.0391007	0.79189	-0.0765335	0.634362	0.163777	0.232167	-0.307451	0.0335265	-0.0194822	0.90377	-0.176533	0.1973
TTLL10-AS1	-0.0631042	0.670036	-0.0168128	0.916905	-0.0341354	0.804589	-0.138097	0.349253	0.133843	0.404128	-0.0651633	0.636451
TTLL10	0.135332	0.35908	0.354646	0.0228983	0.0777125	0.57279	0.162166	0.270804	0.161897	0.311883	-0.00876636	0.949352
TNFRSF18	0.167047	0.256449	-0.0854653	0.595214	0.0657288	0.633521	0.0911571	0.537768	0.11173	0.486754	-0.0434665	0.752685
SDF4	-0.0289997	0.844876	0.349742	0.0249936	0.231394	0.0891675	-0.239818	0.100638	0.0689669	0.668318	0.120611	0.380414
B3GALT6	0.140654	0.340315	-0.0415067	0.796666	-0.205684	0.131935	0.201918	0.168736	0.213038	0.181114	-0.116885	0.395409
RP5-902P8.12	-0.0796133	0.590651	0.0294225	0.855105	-0.0395825	0.774172	-0.0436726	0.768194	0.419939	0.00626836	-0.0625699	0.64996
UBE2J2	0.204953	0.16229	-0.0697032	0.664983	0.0781483	0.570633	-0.119582	0.418191	0.140661	0.380383	0.0963569	0.48404
RP5-902P8.10	-0.178777	0.22407	-0.141683	0.376897	0.196387	0.150709	0.0485736	0.743025	-0.135693	0.3976	0.0940923	0.494419
SCNN1D	0.0557185	0.706809	-0.10508	0.51321	0.165302	0.227788	-0.155958	0.289818	0.0141246	0.930156	0.0805044	0.559037
ACAP3	-0.101227	0.493597	-0.0241685	0.880773	0.0695055	0.614095	0.149315	0.311105	0.0998462	0.534526	-0.0174962	0.899111
PUSL1	0.16759	0.254884	0.218392	0.170135	-0.000944171	0.994541	0.113484	0.442489	0.178262	0.26481	0.129742	0.345123
CPSF3L	-0.198436	0.176358	-0.0502634	0.754974	0.0660193	0.632017	-0.202027	0.168502	-0.0503615	0.754511	0.236363	0.082323
RP5-890O3.9	0.0198762	0.893332	-0.158321	0.322834	0.228635	0.0931573	-0.22566	0.123031	-0.0123712	0.938809	-0.00562508	0.967488
CPTP	0.0380146	0.797547	0.19037	0.233179	0.10582	0.441942	-0.0966026	0.513646	-0.0348731	0.828631	-0.03302	0.810855
DVL1	0.119692	0.417763	0.00577941	0.971392	-0.133782	0.330181	-0.138315	0.348486	0.0584466	0.716622	-0.11042	0.422239
AURKAIP1	0.384707	0.00693714	0.12487	0.436636	0.0769136	0.576754	0.120127	0.416059	0.0910792	0.571166	0.00599035	0.965378
NDUFB4P8	-0.1488	0.312795	0.0390548	0.808446	0.0843943	0.540138	0.184601	0.20909	0.128875	0.421953	-0.0149028	0.914004
CCNL2	-0.0238949	0.87193	-0.194749	0.222404	0.172638	0.207526	-0.275323	0.0582255	-0.176996	0.268274	0.0855451	0.534608
RP4-758J18.2	-0.0276963	0.851768	-0.0185642	0.908285	-0.080545	0.558838	0.0980184	0.507465	-0.183327	0.251249	0.0490186	0.722293
MRPL20	0.254046	0.0814387	0.129424	0.419961	0.0818523	0.552453	0.021564	0.884333	0.0512382	0.750373	0.0426995	0.756914
RP4-758J18.13	-0.0402954	0.785679	-0.160423	0.316369	-0.162179	0.236817	0.0717712	0.627843	0.0958524	0.551075	-0.101836	0.459412
ANKRD65	0.0272619	0.854067	0.213138	0.180904	0.130659	0.341697	0.227076	0.120635	0.137155	0.39249	0.0822577	0.55048
VWA1	0.174433	0.235715	0.0155869	0.922945	-0.000944171	0.994541	-0.0418212	0.777766	0.0671161	0.676727	-0.129633	0.345534
ATAD3C	-0.0877593	0.553092	-0.246763	0.119861	-0.123832	0.367727	0.0710089	0.63151	0.0605896	0.706686	-0.0548993	0.690562
ATAD3B	-0.103943	0.482018	-0.10473	0.514623	-0.0191013	0.88991	-0.240036	0.10032	-0.12079	0.451887	-0.00916815	0.947034
ATAD3A	0.236451	0.105656	0.0110334	0.945415	-0.0396552	0.773769	-0.127533	0.387688	-0.115919	0.470462	-0.0457677	0.74004
SSU72	0.12371	0.402187	-0.103154	0.521006	-0.0493148	0.720684	0.127751	0.386871	-0.00642912	0.968178	0.0805044	0.559037
RP5-832C2.5	0.0737482	0.618376	0.0101578	0.949741	-0.0270178	0.844765	-0.0235244	0.873899	0.272556	0.0846993	0.11199	0.415627
C1orf233	0.281091	0.052949	0.0511391	0.750841	0.0814892	0.554223	-0.00500983	0.973041	-0.0526993	0.743492	-0.0465713	0.73564
RP11-345P4.9	-0.0940589	0.524846	-0.00507888	0.974859	-0.0219338	0.87371	-0.0224353	0.879693	0.139298	0.385065	-0.00993521	0.942609
MIB2	0.184099	0.210354	-0.259198	0.101745	-0.0833775	0.545048	-0.19571	0.182495	0.007111	0.964805	-0.0472653	0.731847
MMP23B	0.102422	0.488485	-0.0828383	0.606618	0.143151	0.297119	0.0951867	0.519865	0.0569854	0.723423	0.0424803	0.758124
CDK11B	-0.0208537	0.888118	-0.0423824	0.792469	-0.00181571	0.989503	-0.252887	0.0828855	0.0449064	0.780406	0.0515389	0.708634
SLC35E2B	-0.0505051	0.733176	0.062873	0.696152	0.255798	0.0594345	-0.022762	0.877954	-0.11436	0.47649	0.163748	0.232251
RP11-345P4.7	0.0674487	0.64875	0.128548	0.42314	-0.260882	0.0543835	0.188086	0.20047	0.123127	0.443115	-0.158817	0.246809
CDK11A	0.0296514	0.841434	-0.104205	0.516746	0.310995	0.0208295	-0.20366	0.165013	0.0451987	0.779013	0.151841	0.268446
RP1-283E3.8	-0.115673	0.433678	-0.15009	0.348943	0.0472085	0.732157	-0.0494448	0.738577	-0.0264958	0.869386	0.0272122	0.843661
RP1-283E3.4	-0.0210709	0.886961	-0.0809118	0.61504	0.102261	0.457531	0.0148117	0.920409	0.0203589	0.899461	0.182559	0.18219
SLC35E2	-0.196698	0.180253	-0.0150615	0.925535	-0.0286156	0.835708	-0.14474	0.326327	-0.112704	0.482939	-0.0153046	0.911695
NADK	-0.221136	0.130926	-0.161298	0.3137	-0.233428	0.0863142	-0.0406232	0.783977	0.026788	0.867959	-0.231578	0.0889069
GNB1	0.0261757	0.859822	-0.117865	0.462992	-0.40701	0.00204341	0.00631674	0.966012	0.186737	0.242388	-0.345942	0.00967966
TMEM52	0.146953	0.318905	0.0369532	0.818576	0.0880257	0.522781	0.0762365	0.606546	0.00321456	0.984086	0.0341523	0.804494
CFAP74	-0.219941	0.133073	0.218742	0.169434	0.28267	0.0365244	-0.238838	0.102079	0.127706	0.42621	0.183911	0.17892
PRKCZ	0.113826	0.441102	0.0110334	0.945415	0.0421245	0.760089	-0.388915	0.00629656	-0.0351653	0.827217	0.140079	0.307713
RP5-892K4.1	-0.107527	0.466954	-0.0548169	0.733555	-0.057667	0.675804	-0.105097	0.477136	0.0847475	0.598321	-0.00599035	0.965378
FAAP20	-0.128381	0.384515	-0.272333	0.0849641	-0.0454654	0.741697	-0.0181879	0.902347	-0.0471469	0.769741	-0.0663321	0.6304
AL590822.1	0.0459433	0.756502	-0.296501	0.059782	-0.00290514	0.983206	-0.0692663	0.639925	-0.0543553	0.735717	0.0599765	0.663582
SKI	-0.137504	0.351346	-0.101402	0.528144	-0.193337	0.157281	0.0416034	0.778894	-0.00146116	0.992766	-0.319424	0.0174472
MORN1	0.105137	0.476968	0.259198	0.101745	0.0798187	0.5624	0.0255937	0.862909	0.130823	0.414911	0.0581867	0.673047
RP4-740C4.5	0.216683	0.139063	0.170755	0.285783	0.0147436	0.914919	0.170116	0.247688	0.179139	0.262429	0.131495	0.338587
RP4-740C4.7	-0.291952	0.0440635	-0.25587	0.106373	-0.192756	0.158556	0.100632	0.496154	-0.188393	0.238161	-0.0570179	0.679255
RER1	0.277289	0.0563812	-0.0292473	0.855958	0.0238221	0.862937	0.0737316	0.618455	0.0416919	0.795778	0.0837918	0.543045
PLCH2	0.273922	0.0595686	0.136254	0.395635	0.285503	0.0346087	0.242432	0.0968712	-0.0544527	0.735261	0.121305	0.377658
PANK4	0.0698382	0.637158	-0.193348	0.225814	-0.220791	0.105258	0.187542	0.2018	0.0780262	0.627747	-0.171894	0.209522
HES5	-0.0845009	0.567979	0.204907	0.198739	0.132474	0.334971	-0.0379004	0.798142	0.150208	0.348559	0.116227	0.398091
RP3-395M20.12	-0.261432	0.0726751	0.0154118	0.923809	-0.169805	0.215194	0.042039	0.776638	-0.035555	0.825332	-0.0164735	0.90498
RP3-395M20.8	-0.309439	0.0323405	-0.107532	0.503373	0.141335	0.303352	-0.269442	0.0640324	0.11475	0.474979	-0.00328739	0.980996
TNFRSF14	0.0130336	0.929938	-0.225047	0.157168	-0.106837	0.437544	-0.0680683	0.645736	0.0306844	0.84896	-0.0404348	0.769442
RP3-395M20.9	0.0848268	0.566482	-0.185292	0.246118	-0.144821	0.291458	0.12383	0.401728	0.0939041	0.559235	-0.0206375	0.881118
FAM213B	0.195503	0.182967	-0.0828383	0.606618	-0.0847575	0.53839	0.0231977	0.875637	-0.0489977	0.760961	-0.00672088	0.961159
TTC34	-0.0572391	0.69918	0.180038	0.260002	0.148961	0.277736	0.117404	0.42678	0.23213	0.144173	0.120428	0.381141
PRDM16	-0.357663	0.012567	-0.140632	0.380482	-0.122524	0.372845	-0.0902858	0.541677	-0.137739	0.390457	-0.119113	0.3864
RP11-193J6.1	-0.266428	0.0671826	-0.236956	0.135785	-0.0628237	0.648633	-0.146919	0.319021	-0.21333	0.180502	0.0102639	0.940714
ARHGEF16	0.0311719	0.833415	-0.00770589	0.961862	-0.0366774	0.790356	-0.0532567	0.719219	0.269633	0.0882241	-0.126345	0.358007
RP11-168F9.2	0.100141	0.498269	-0.102979	0.521717	-0.0610079	0.658151	-0.204641	0.162945	-0.108516	0.499453	-0.0391929	0.776337
MEGF6	-0.183339	0.212276	-0.224872	0.1575	-0.0801092	0.560974	-0.19876	0.175639	-0.16102	0.314546	-0.175839	0.199095
TPRG1L	0.0229173	0.877128	-0.0189144	0.906562	-0.218684	0.108706	0.0627318	0.671872	0.212551	0.182137	-0.13387	0.32986
WRAP73	0.191485	0.192309	0.0774091	0.630478	0.00624605	0.963901	-0.0575041	0.697853	0.0931249	0.562515	0.000986216	0.994298
TP73	-0.166287	0.258651	0.20333	0.20229	-0.0589743	0.668875	0.162819	0.268852	0.218298	0.170324	-0.0348828	0.800397
RP5-1092A11.5	-0.181275	0.217556	0.0217166	0.892794	0.103714	0.451132	0.0956224	0.517948	0.113484	0.479898	0.0524521	0.703706
TP73-AS1	0.106984	0.46922	-0.0721551	0.653926	-0.106328	0.43974	-0.0738405	0.617935	0.138518	0.387755	0.00631908	0.96348
SMIM1	-0.237971	0.103367	-0.24186	0.127638	0.0691423	0.615951	-0.21869	0.13535	-0.366655	0.0183783	-0.0867139	0.529019
LRRC47	0.0997068	0.500144	0.0723302	0.653139	0.0756789	0.582905	0.0425835	0.773821	0.0695514	0.66567	0.115899	0.399436
RN7SL574P	0.0170522	0.908417	-0.014361	0.92899	-0.00522925	0.969775	-0.00217819	0.988277	-0.0797796	0.620013	-0.0740392	0.591119
CEP104	-0.113935	0.440663	0.231177	0.145875	0.07488	0.5869	-0.215205	0.141845	0.0183133	0.909519	0.0393756	0.775322
DFFB	0.244597	0.0938357	0.0660254	0.681701	0.0963054	0.484275	-0.0387717	0.793602	-0.247132	0.119292	0.271465	0.0449826
C1orf174	0.139894	0.342958	-0.270056	0.0877072	-0.193264	0.15744	-0.0200393	0.892461	-0.241384	0.128411	-0.0708979	0.606997
LINC01134	-0.185402	0.207086	-0.0493877	0.759115	-0.0427782	0.75648	0.0385539	0.794736	-0.00350679	0.982639	-0.0545341	0.692518
LINC01346	-0.22081	0.131509	-0.0763583	0.63514	0.000290514	0.99832	0.0809196	0.584552	0.156539	0.328378	-0.128208	0.350905
EEF1DP6	-0.0659281	0.656169	-0.0831885	0.605092	-0.0429961	0.755278	0.139513	0.344286	0.0655576	0.683839	-0.0753542	0.584527
AJAP1	0.0159661	0.914228	0.0401056	0.803392	0.00827965	0.95216	-0.126662	0.390965	0.109003	0.497518	0.0562508	0.683341
RP11-542C10.1	-0.0462691	0.754828	-0.108233	0.50058	-0.0035588	0.979428	0.002396	0.987105	-0.331684	0.0341312	-0.0908779	0.509346
NPHP4	0.0738569	0.617857	0.0821377	0.609675	-0.0683434	0.620045	0.11882	0.421186	0.0239631	0.881779	0.0409462	0.766608
KCNAB2	0.0296514	0.841434	-0.277937	0.0784957	-0.141626	0.302349	0.151928	0.302614	-0.0361395	0.822507	0.0411288	0.765596
CHD5	-0.267623	0.0659194	-0.264627	0.0945254	-0.00784388	0.954675	-0.272927	0.060538	-0.126537	0.430492	0.0423342	0.758931
RPL22	0.291083	0.0447263	-0.0840642	0.601285	0.186801	0.172069	0.190373	0.194952	-0.157903	0.324129	0.259265	0.0559503
RP1-120G22.11	0.164875	0.262774	0.15657	0.328283	0.0453928	0.742096	0.0479201	0.746366	0.0508485	0.752211	0.195088	0.153483
RNF207	-0.104377	0.480178	-0.0784599	0.62583	0.145475	0.289263	-0.283273	0.051056	-0.086988	0.588648	0.140737	0.305425
ICMT	0.239926	0.10048	-0.00928209	0.954069	0.141335	0.303352	-0.0347421	0.814654	0.200179	0.209521	0.0170213	0.901835
LINC00337	0.0227001	0.878284	0.126096	0.432111	-0.0781483	0.570633	0.216076	0.1402	0.208752	0.19026	-0.185774	0.174481
GPR153	0.00108613	0.994154	0.0975495	0.544014	-0.168353	0.219202	-0.126335	0.392199	0.0897155	0.576967	-0.0704231	0.609414
ACOT7	0.0876507	0.553585	0.0604211	0.707465	-0.0526557	0.702609	-0.0102375	0.944942	-0.0326327	0.839492	-0.0231943	0.866516
HES2	-0.0497448	0.737048	0.136955	0.393187	0.0986295	0.473741	0.166305	0.258599	0.112023	0.485608	-0.00336044	0.980574
ESPN	0.171066	0.245021	0.077234	0.631254	0.0221517	0.872465	0.165433	0.261137	0.079877	0.619584	-0.0572736	0.677895
RP1-202O8.2	-0.280222	0.0537182	-0.0887928	0.580906	-0.0363869	0.791979	-0.0511874	0.729707	-0.019677	0.902812	0.00255686	0.985219
TNFRSF25	-0.0727707	0.623049	-0.134328	0.402412	-0.18789	0.169537	0.113701	0.441608	0.143291	0.371449	-0.0935809	0.496778
PLEKHG5	-0.376561	0.00833946	-0.138881	0.386502	0.0399457	0.772156	-0.268135	0.0653836	-0.0327301	0.839019	0.0629352	0.64805
NOL9	-0.105029	0.477426	0.0425575	0.791631	0.23183	0.0885499	-0.0736227	0.618975	-0.149915	0.349509	0.218355	0.109252
RP11-58A11.2	0.209732	0.152508	-0.219968	0.166997	0.0512757	0.710056	0.136463	0.355038	-0.0342886	0.831462	0.106292	0.439896
ZBTB48	0.061475	0.678085	0.0684773	0.670539	0.0623153	0.651293	0.0318015	0.8301	-0.0823122	0.608913	0.198193	0.146916
KLHL21	-0.0409471	0.782296	-0.0891431	0.579409	-0.31637	0.0186144	0.0178611	0.904092	0.129264	0.420539	-0.275775	0.0415568
PHF13	0.164549	0.263731	-0.101753	0.526712	-0.142788	0.298359	0.0724247	0.624707	-0.199887	0.210201	-0.0432109	0.754094
THAP3	-0.0326925	0.825413	-0.0751324	0.640596	0.0220064	0.873295	0.21368	0.144758	-0.0363343	0.821565	-0.106877	0.437371
DNAJC11	-0.110894	0.453037	0.103854	0.518164	-0.00900593	0.947969	0.101395	0.49288	-0.0248398	0.877486	-0.100704	0.464446
RP11-242F24.1	-0.164006	0.265332	-0.20911	0.189483	-0.0704496	0.609278	-0.0127424	0.9315	-0.0145142	0.928234	-0.0153411	0.911485
RP11-312B8.1	0.0792875	0.592177	0.0486872	0.762432	-0.240981	0.0763385	0.157919	0.283722	0.183327	0.251249	-0.0927408	0.500667
CAMTA1	-0.0324753	0.826555	-0.176185	0.270509	-0.192175	0.159839	0.313986	0.0297574	-0.0927352	0.564158	-0.12934	0.346632
RP11-312B8.2	0.043228	0.77049	-0.331178	0.0344224	-0.229579	0.091777	0.252125	0.0838485	0.0387696	0.809819	-0.106877	0.437371
RNU1-8P	-0.0854785	0.563493	-0.0542915	0.736017	0.0160509	0.907407	0.0681772	0.645207	0.0604922	0.707136	-0.128062	0.351459
VAMP3	0.0110785	0.940427	-0.242735	0.126222	-0.140318	0.306879	0.0748207	0.613265	0.166962	0.296779	-0.232272	0.0879272
PER3	0.281634	0.0524727	0.175309	0.272935	0.0337723	0.806628	0.209542	0.152888	0.271874	0.0855118	0.0288925	0.83414
UTS2	-0.229717	0.116262	-0.139231	0.385293	-0.0534546	0.698311	-0.0343064	0.816938	-0.0422763	0.792977	-0.0864948	0.530065
TNFRSF9	-0.0845009	0.567979	-0.156394	0.328832	-0.00864279	0.950065	0.123612	0.402563	-0.0238657	0.882256	0.0308284	0.8232
PARK7	0.211035	0.149916	-0.0290722	0.856812	0.161598	0.238524	0.214769	0.142673	-0.0241579	0.880824	0.183034	0.181036
ERRFI1	0.1652	0.261819	-0.15079	0.346672	-0.175325	0.200431	-0.0678505	0.646795	-0.0354576	0.825803	-0.241952	0.0751263
RP11-431K24.1	-0.0343217	0.816858	0.0152366	0.924672	0.102261	0.457531	0.0793949	0.591674	0.19453	0.222935	0.00927773	0.946401
RERE	-0.136744	0.354041	-0.194048	0.224105	-0.0671814	0.626019	-0.120889	0.413085	0.0902025	0.574892	-0.051064	0.7112
RP5-1115A15.1	0.00510481	0.97253	-0.148689	0.353511	-0.0535272	0.697921	0.0603358	0.683735	0.0989695	0.538138	-0.0629717	0.64786
SNORA77	-0.0203106	0.891014	0.0726805	0.651566	-0.0544714	0.692854	0.002396	0.987105	0.100431	0.532125	-0.176313	0.197866
RPL7P11	0.248832	0.0881088	0.00175134	0.991329	-0.0337723	0.806628	-0.048029	0.745809	0.11173	0.486754	0.0421881	0.759738
RPL7P7	0.0843923	0.568478	-0.154118	0.336009	0.224785	0.0989527	-0.0404054	0.785108	0.0079877	0.960469	0.29265	0.0301422
RP4-633I8.3	0.0293255	0.843155	-0.0812621	0.613505	-0.0878805	0.52347	0.0706821	0.633085	0.123127	0.443115	-0.091718	0.505423
RP4-633I8.4	0.230477	0.115026	-0.128723	0.422503	-0.0233864	0.865421	-0.141691	0.33673	-0.206511	0.195169	-0.00796278	0.953989
RPL23AP19	0.0723363	0.625131	-0.119441	0.456989	-0.0533093	0.699092	0.0514052	0.728601	0.236124	0.137204	-0.0079993	0.953778
ENO1	0.175193	0.233648	-0.101227	0.52886	-0.0847575	0.53839	0.121543	0.410546	-0.107542	0.503334	-0.0807601	0.557785
ENO1-IT1	-0.0821114	0.579013	-0.120667	0.452349	-0.0244758	0.859214	0.0135048	0.927412	0.0467572	0.771593	0.0492012	0.721301
ENO1-AS1	-0.160856	0.274746	-0.0462353	0.774075	-0.0226601	0.869564	0.0474845	0.748596	0.237585	0.134718	-0.0216602	0.875272
HMGN2P17	0.108287	0.463791	-0.475488	0.00167899	-0.225875	0.0972849	0.0750385	0.612229	-0.0903973	0.574063	-0.176679	0.196923
RP3-477M7.6	0.104594	0.47926	-0.0175134	0.913456	-0.0796008	0.563471	-0.0594645	0.688068	0.161507	0.313065	-0.115862	0.399585
CA6	-0.116976	0.42848	-0.0579693	0.718841	0.12601	0.359292	0.0719891	0.626797	0.0549398	0.732979	0.133358	0.331728
SLC2A5	0.0199848	0.892752	-0.189144	0.236259	0.00689971	0.960126	0.0439994	0.766509	-0.275673	0.0810612	0.203453	0.136272
SCARNA16	-0.10883	0.46154	-0.0817875	0.611206	0.130586	0.341967	0.0689396	0.641508	0.136278	0.395552	-0.00281254	0.983741
GPR157	0.00738569	0.960265	0.00560428	0.972259	-0.223551	0.10087	-0.0764543	0.605515	0.0359446	0.823448	-0.198522	0.146234
MIR34AHG	0.174107	0.236605	0.119266	0.457654	0.342879	0.0103875	-0.212264	0.147503	-0.0532838	0.740745	0.166269	0.225044
RP3-510D11.2	0.124905	0.397622	0.259198	0.101745	0.0928192	0.500304	-0.0241779	0.870426	0.248885	0.11661	0.162105	0.237036
H6PD	0.0574563	0.698093	-0.114713	0.475124	-0.00217886	0.987404	-0.179591	0.221931	0.110951	0.489817	-0.0366361	0.790587
SPSB1	0.0700554	0.636109	0.00455348	0.977459	-0.0879531	0.523126	-0.0434548	0.769319	-0.0564983	0.725694	-0.00438318	0.974663
SLC25A33	0.0526773	0.722151	-0.045885	0.775743	-0.244177	0.0724033	0.389786	0.00617055	0.0991643	0.537335	-0.0360882	0.793649
RP13-15M17.1	0.132508	0.369287	-0.186693	0.242501	0.00370405	0.978588	0.0429103	0.772131	-0.103743	0.518617	0.0615472	0.655319
TMEM201	0.0988379	0.503905	0.1965	0.218191	0.00726285	0.95803	-0.103573	0.483587	0.00224045	0.988908	0.133066	0.332798
PIK3CD	-0.180298	0.220089	-0.255345	0.107119	-0.0150341	0.913249	-0.0511874	0.729707	-0.141441	0.377722	0.0338601	0.806135
PIK3CD-AS1	0.0461605	0.755386	0.066726	0.678505	-0.250568	0.0650174	-0.0837513	0.57143	-0.0223071	0.889897	0.0208566	0.879865
PIK3CD-AS2	0.10731	0.46786	0.220844	0.165271	0.319493	0.0174217	0.0527121	0.721974	-0.0709152	0.659509	0.310147	0.0211989
CLSTN1	0.133377	0.366128	0.166202	0.299016	-0.0503316	0.715166	-0.0291877	0.843883	0.0935145	0.560874	-0.105489	0.443381
CTNNBIP1	0.12219	0.408041	0.346239	0.0265859	0.118457	0.389039	0.221195	0.130821	0.18625	0.243641	0.0134418	0.922408
LZIC	-0.0674487	0.64875	0.0819626	0.61044	-0.0919477	0.504353	-0.024069	0.871005	0.00321456	0.984086	-0.0786781	0.568016
RP11-84A14.4	-0.101119	0.494063	-0.161298	0.3137	0.045756	0.740105	0.197235	0.179044	0.0335094	0.835239	0.0162178	0.906449
NMNAT1	-0.180515	0.219525	0.0180388	0.91087	-0.0583933	0.671951	-0.158681	0.281374	0.13998	0.382719	0.0943845	0.493073
RBP7	-0.20593	0.160253	-0.159021	0.32067	-0.192538	0.159036	0.0702465	0.635186	0.157124	0.326553	-0.304083	0.0240028
UBE4B	-0.0736396	0.618894	0.0402808	0.80255	-0.0735	0.593831	-0.104771	0.478515	0.0758831	0.637253	-0.00734183	0.957574
RP11-496H15.2	-0.0658195	0.656701	-0.200353	0.209119	-0.131312	0.339266	0.057613	0.697308	0.066142	0.681169	-0.152498	0.266355
KIF1B	0.00293255	0.984217	0.117515	0.464332	-0.164068	0.231329	-0.0800483	0.588617	0.147383	0.357802	-0.180331	0.187676
MIR1273D	-0.136092	0.356361	-0.0469358	0.770744	-0.188544	0.168031	0.0746029	0.614302	0.0062343	0.969142	-0.155165	0.257985
RNU6-37P	-0.183773	0.211176	-0.182139	0.254387	-0.130731	0.341426	0.00653456	0.964841	0.0736427	0.647252	-0.0545706	0.692322
PGD	0.20908	0.153815	0.0868663	0.589171	-0.0625331	0.650152	-0.0543457	0.71372	0.133745	0.404474	-0.148188	0.280265
APITD1	0.159118	0.280034	0.166727	0.297469	0.0005084	0.997061	0.0787414	0.594737	0.197647	0.215463	0.139129	0.311036
DFFA	0.0998154	0.499675	0.0453596	0.778245	-0.076841	0.577115	0.0470488	0.750828	0.0438349	0.785521	0.137705	0.316065
PEX14	0.189856	0.196192	-0.232052	0.144312	-0.0572313	0.67812	0.192987	0.188777	0.0636093	0.692767	-0.00562508	0.967488
RN7SL614P	-0.118497	0.42246	-0.154818	0.33379	-0.117368	0.393446	0.0269006	0.855981	-0.053576	0.739373	-0.0425899	0.757519
CASZ1	0.103182	0.485245	0.100702	0.531012	-0.00791651	0.954256	0.217274	0.137961	0.286583	0.0692796	-0.0416767	0.762564
RP4-734G22.3	-0.0808081	0.585072	0.0980749	0.541836	-0.0671814	0.626019	-0.0127424	0.9315	0.370454	0.0171151	0.0197243	0.886343
C1orf127	-0.0699468	0.636634	-0.104029	0.517455	0.0199728	0.88492	0.132652	0.368763	0.0630249	0.695453	-0.00102274	0.994087
TARDBP	0.159444	0.279037	0.0716297	0.656289	0.145693	0.288533	0.00392074	0.9789	-0.152058	0.342583	0.172442	0.208051
MASP2	-0.0828717	0.575491	-0.0420321	0.794147	-0.00167046	0.990343	-0.155523	0.291184	-0.0549398	0.732979	0.092339	0.502533
RP4-635E18.8	0.163788	0.265975	-0.276886	0.0796782	-0.0741537	0.590543	0.0765632	0.605	0.0466598	0.772056	-0.128865	0.34842
SRM	0.238297	0.102881	-0.091595	0.568979	0.0604269	0.661208	-0.00283164	0.98476	-0.139395	0.384729	0.140481	0.306313
EXOSC10	0.0484414	0.7437	0.094222	0.5579	0.293492	0.0296496	0.12884	0.382803	0.0201641	0.900418	0.257	0.0582065
RP4-635E18.7	0.136201	0.355974	0.237131	0.135487	0.116133	0.398477	0.11479	0.437217	0.0917611	0.568275	0.101069	0.462819
RP4-635E18.6	-0.039861	0.787936	-0.0593703	0.712333	-0.0610806	0.657769	0.0847314	0.56692	-0.206803	0.194523	-0.129158	0.347319
MTOR	0.0943847	0.523404	-0.122944	0.4438	0.0623153	0.651293	0.388588	0.00634439	0.0172417	0.914793	0.0575292	0.676536
RPL39P6	0.202672	0.167118	-0.0861658	0.592189	0.0959423	0.485932	-0.0503161	0.734138	0.0207485	0.897547	0.0742219	0.590201
UBIAD1	-0.0512653	0.729311	-0.306659	0.0511613	-0.244468	0.0720537	-0.206056	0.159992	0.0490951	0.7605	-0.253056	0.0623117
UBE2V2P3	0.00977517	0.947425	0.0663757	0.680102	0.0571586	0.678506	0.0494448	0.738577	0.0810459	0.614452	0.190814	0.162873
FBXO2	0.114478	0.438474	0.122243	0.446421	0.0114753	0.933731	-0.107385	0.467547	0.124881	0.436598	-0.0714093	0.6044
FBXO44	0.00695123	0.9626	-0.100527	0.53173	0.176487	0.197417	-0.00141582	0.99238	-0.127414	0.427278	0.107571	0.434383
FBXO6	0.000434452	0.997662	-0.274785	0.082085	-0.172928	0.20675	-0.0670881	0.650506	0.0522123	0.745784	-0.0207836	0.880283
MAD2L2	0.00423591	0.977205	-0.398254	0.00991232	-0.204594	0.134039	0.154216	0.295307	-0.186932	0.241888	-0.166707	0.223806
DRAXIN	-0.076355	0.605985	-0.273734	0.0833095	-0.0628963	0.648254	0.130038	0.378357	-0.0564983	0.725694	-0.105598	0.442904
AGTRAP	-0.0602802	0.684011	-0.146587	0.360433	-0.0872268	0.526576	0.00479201	0.974213	0.0648757	0.686959	-0.141211	0.303779
MTHFR	-0.0941675	0.524365	0.103854	0.518164	-0.0933276	0.497949	-0.276847	0.0567912	-0.0602974	0.708038	0.00880289	0.949141
CLCN6	-0.141523	0.33731	0.0120842	0.940225	-0.066673	0.62864	0.0123068	0.933836	-0.0474391	0.768352	0.0685237	0.61912
KIAA2013	0.154013	0.295949	-0.121718	0.448392	0.0224422	0.870807	0.0451974	0.760337	-0.0176314	0.912875	0.0527443	0.702132
PLOD1	-0.124905	0.397622	-0.0821377	0.609675	-0.0780756	0.570992	0.0707911	0.63256	0.150792	0.346665	-0.124555	0.364912
MFN2	-0.193657	0.187218	-0.0408062	0.800027	-0.0303587	0.825851	-0.20769	0.156633	-0.0425686	0.791578	-0.227743	0.0944758
MIIP	-0.00868904	0.95326	-0.346064	0.0266676	-0.122742	0.371989	-0.0109998	0.940849	0.0463676	0.773446	-0.206923	0.129573
TNFRSF8	0.0165092	0.911322	-0.119791	0.455661	-0.114608	0.404742	0.231432	0.113486	0.0936119	0.560464	-0.30412	0.0239851
TNFRSF1B	-0.245248	0.0929363	-0.135028	0.39994	-0.132983	0.333103	-0.0570685	0.700034	-0.0460754	0.774836	-0.158744	0.247029
VPS13D	0.10416	0.481097	0.256746	0.10514	0.193628	0.156646	0.270313	0.0631441	0.0887414	0.581127	0.0852894	0.535834
SNORA59A	-0.168459	0.252394	-0.131876	0.411133	-0.113228	0.41046	0.144632	0.326695	0.0825071	0.608063	-0.057237	0.678089
DHRS3	0.238188	0.103043	-0.0112086	0.94455	0.0119837	0.930802	-0.137988	0.349637	0.140661	0.380383	-0.176569	0.197206
AADACL3	-0.205496	0.161156	0.0409813	0.799186	-0.100227	0.466571	-0.022762	0.877954	0.309085	0.0492583	-0.0741123	0.590751
C1orf158	-0.0699468	0.636634	0.319444	0.0417634	0.0928192	0.500304	-0.0129602	0.930332	0.23291	0.142793	0.159657	0.244286
PRAMEF1	-0.195395	0.183215	-0.208759	0.190243	0.0224422	0.870807	0.0338708	0.819224	-0.0817278	0.611467	-0.0152316	0.912114
HNRNPCL1	-0.031715	0.830555	-0.118916	0.458985	-0.0575944	0.67619	0.0359401	0.808381	-0.195991	0.219411	-0.0060634	0.964956
HNRNPCL3	-0.11274	0.445502	-0.0590201	0.713958	-0.0790198	0.56633	-0.143107	0.331875	0.022989	0.886553	-0.0983659	0.47493
HNRNPCL2	-0.0524601	0.723251	-0.166552	0.297984	-0.208516	0.12658	-0.175126	0.233829	-0.213427	0.180298	-0.145668	0.288617
PDPN	-0.169871	0.248382	-0.350968	0.0244554	-0.144966	0.29097	0.119582	0.418191	-0.203978	0.200824	-0.110127	0.423475
PRDM2	-0.133811	0.364554	0.0774091	0.630478	-0.0955791	0.487592	-0.0853849	0.563922	-0.109003	0.497518	0.0272488	0.843454
RP4-704D23.1	-0.088411	0.550137	0.206132	0.196007	0.10197	0.458816	-0.126879	0.390145	0.111828	0.486372	-0.0613645	0.656278
KAZN	-0.270012	0.0634498	0.060246	0.708276	0.0864279	0.530384	-0.061207	0.679413	0.0763702	0.635087	-0.0468635	0.734043
TBCAP2	-0.190181	0.195411	-0.106131	0.508982	0.217304	0.111011	-0.109236	0.459861	-0.291454	0.064477	0.137814	0.315677
TMEM51-AS1	-0.117845	0.425034	0.00140107	0.993063	0.051421	0.709271	-0.0109998	0.940849	0.0549398	0.732979	0.0313397	0.820316
TMEM51	-0.0565874	0.702446	0.030123	0.851693	-0.0461917	0.737718	0.0967115	0.51317	0.144558	0.367192	-0.17814	0.193186
RP1-21O18.3	-0.0976431	0.5091	-0.011734	0.941955	0.0297777	0.829134	-0.151057	0.305427	0.0119815	0.940732	-0.0475575	0.730252
FHAD1	0.0595199	0.687792	0.187743	0.239813	0.0985569	0.474069	-0.0446528	0.76314	0.0679928	0.672739	0.0881019	0.52242
RP3-467K16.2	-0.192571	0.189751	-0.138181	0.388925	-0.0514936	0.708878	-0.166196	0.258915	-0.0764676	0.634654	0.00116885	0.993243
RP3-467K16.4	0.00901488	0.951509	0.12452	0.437934	0.0695055	0.614095	-0.211066	0.149855	0.196186	0.218944	0.18592	0.174137
EFHD2	0.045183	0.760411	-0.00402808	0.980059	-0.196678	0.150094	0.0364846	0.805534	0.20729	0.193451	-0.214082	0.11654
CTRC	0.023569	0.873662	-0.0840642	0.601285	-0.0870816	0.527267	0.110761	0.453582	0.0471469	0.769741	-0.0375858	0.785286
CELA2A	-0.24514	0.0930858	-0.217691	0.171544	-0.0286156	0.835708	-0.139731	0.343526	-0.0347757	0.829103	0.0938366	0.495598
CASP9	0.160421	0.276062	-0.0781097	0.627377	-0.220645	0.105493	0.204858	0.162488	0.152546	0.341021	0.0425168	0.757922
DNAJC16	0.0106441	0.942759	0.262175	0.0977352	0.0668909	0.627516	-0.0778702	0.598833	0.103645	0.519011	0.107717	0.433756
AGMAT	-0.0501792	0.734835	-0.259723	0.101028	-0.00777125	0.955095	-0.0881076	0.551511	-0.19716	0.216619	0.0693273	0.615005
RP4-680D5.2	-0.203215	0.165959	-0.149039	0.352366	-0.0181571	0.895321	-0.000108909	0.999414	0.028931	0.8575	-0.0211488	0.878194
CHCHD2P6	0.138807	0.346755	-0.115939	0.470386	0.0286156	0.835708	-0.00108909	0.994138	0.148454	0.354279	-0.0269931	0.844905
DDI2	0.0188987	0.89855	0.179162	0.262366	0.15419	0.261022	-0.276739	0.0568927	-0.0620508	0.699939	0.137924	0.315288
PLEKHM2	-0.285435	0.0492353	0.0140107	0.930718	-0.000798914	0.995381	-0.144305	0.327801	-0.0918585	0.567863	0.0306457	0.824231
RP11-288I21.1	-0.251331	0.0848615	-0.219618	0.167691	0.012129	0.929966	-0.0121978	0.93442	-0.0402307	0.802791	0.0589172	0.669177
SLC25A34	-0.167481	0.255197	-0.279864	0.0763634	-0.156224	0.254709	0.184057	0.21046	-0.0148065	0.926793	-0.0204914	0.881954
FBLIM1	-0.0881938	0.551121	-0.0758329	0.637476	0.0360237	0.79401	-0.114464	0.438532	0.0378929	0.814043	0.0257512	0.851958
RPL12P14	0.279244	0.0545943	-0.154293	0.335453	0.176705	0.196855	0.0632763	0.669187	-0.159462	0.319314	0.25017	0.0654593
UQCRHL	0.23417	0.109162	-0.177936	0.265699	-0.0617342	0.654337	-0.0743851	0.615339	-0.124686	0.437319	0.161191	0.239724
RP11-169K16.8	0.265667	0.0679964	-0.0922955	0.566015	0.153537	0.263074	0.0241779	0.870426	-0.0810459	0.614452	0.222775	0.102088
FLJ37453	-0.0544151	0.71337	-0.101753	0.526712	0.00370405	0.978588	0.187106	0.202869	0.0113971	0.943619	-0.0902935	0.512085
SPEN	-0.222548	0.128422	0.0697032	0.664983	-0.043795	0.750876	-0.254957	0.0803151	-0.243625	0.124796	0.000292212	0.998311
ZBTB17	0.165852	0.259915	-0.0401056	0.803392	-0.197259	0.148869	-0.0543457	0.71372	0.0214304	0.894199	0.0367091	0.790179
RP11-5P18.1	-0.0957967	0.517181	-0.222245	0.162537	-0.0484432	0.725424	0.0824444	0.57747	-0.279667	0.0765793	-0.00821846	0.952513
C1orf64	-0.18562	0.206545	-0.00192647	0.990462	-0.00472085	0.972712	-0.013178	0.929164	0.0429582	0.789713	0.0259338	0.85092
CLCNKA	-0.118497	0.42246	-0.315591	0.0444345	-0.0035588	0.979428	0.0666525	0.652631	-0.0617585	0.701286	-0.0362343	0.792832
CLCNKB	-0.169219	0.250228	-0.256571	0.105386	0.148888	0.277973	-0.163691	0.266264	-0.00146116	0.992766	0.0390834	0.776946
EPHA2	0.204518	0.163202	-0.0217166	0.892794	0.12848	0.349877	0.0297322	0.841007	0.00759805	0.962396	0.157502	0.250794
RP11-276H7.3	0.122081	0.408461	0.0639238	0.691323	0.132111	0.33631	-0.360925	0.0117276	-0.0190925	0.905686	0.153229	0.264044
ARHGEF19	0.185837	0.206005	-0.0308235	0.848284	0.0128552	0.925784	0.0967115	0.51317	0.197647	0.215463	0.0258242	0.851543
ANO7P1	-0.0845009	0.567979	0.0570936	0.722918	0.0307945	0.823391	-0.0100197	0.946112	-0.0963394	0.549044	-0.123642	0.368466
RSG1	0.125882	0.393909	0.179687	0.260946	0.17823	0.192956	-0.00457419	0.975385	0.0766624	0.633789	-0.077911	0.571807
MT1XP1	-0.287825	0.0472846	-0.123119	0.443146	-0.0161962	0.906573	-0.0538012	0.716468	-0.211577	0.184196	-0.0480689	0.727463
FBXO42	-0.134137	0.363377	-0.129074	0.421231	-0.0680529	0.621536	-0.0174255	0.906421	-0.0976058	0.54378	-0.231322	0.08927
SZRD1	0.0245465	0.868467	0.0243436	0.879915	-0.0923108	0.502664	-0.0615338	0.677794	-0.152058	0.342583	-0.134637	0.327071
RP11-430L17.1	0.203432	0.165497	0.0112086	0.94455	-0.148307	0.279873	0.223373	0.126976	0.0177288	0.912395	0.0499683	0.717136
SPATA21	-0.144021	0.328763	0.0250441	0.876486	0.199147	0.14494	-0.0573952	0.698398	0.0526019	0.74395	0.132262	0.335752
NECAP2	-0.0447486	0.762647	-0.298778	0.0577556	-0.0219338	0.87371	-0.0400786	0.786805	-0.0923456	0.565803	0.0598304	0.664353
RP4-798A10.2	-0.171934	0.242596	0.0348516	0.828736	-0.0822155	0.550686	-0.0395341	0.789635	0.272458	0.084815	-0.0524155	0.703903
CROCCP3	-0.0714674	0.629304	-0.299829	0.056839	-0.106328	0.43974	0.00795038	0.957229	-0.036042	0.822977	-0.120501	0.38085
RP4-798A10.7	0.173781	0.237497	0.0989506	0.538216	-0.0278167	0.840233	0.114573	0.438093	0.23213	0.144173	-0.00704961	0.959261
RP4-798A10.4	0.493646	0.00036329	0.153417	0.338237	0.176487	0.197417	0.20867	0.154642	0.193361	0.225782	0.0825134	0.549238
NBPF1	-0.155642	0.290807	0.0978998	0.542562	0.146855	0.284663	0.0279897	0.850215	0.0298077	0.853228	0.0657842	0.633234
RP5-1182A14.5	0.208863	0.154253	0.057619	0.720471	0.252239	0.0631901	0.209868	0.152235	0.101989	0.525747	0.0973797	0.479391
CROCCP2	-0.266536	0.0670669	0.110685	0.490867	0.118384	0.389332	0.0289699	0.845033	0.1693	0.28997	0.167255	0.222266
MST1P2	0.180189	0.220372	0.0287219	0.858519	0.2473	0.068715	0.125899	0.393846	-0.178652	0.26375	0.135842	0.322719
EIF1AXP1	0.236885	0.104998	-0.000350268	0.998266	0.0634047	0.645599	0.119256	0.419473	-0.0615637	0.702185	0.0583328	0.672272
RP5-1182A14.7	-0.179755	0.221505	-0.0810869	0.614272	-0.122597	0.372559	0.0836424	0.571932	-0.0185081	0.908561	-0.0617298	0.654361
CROCC	0.118497	0.42246	0.200878	0.207902	0.0448118	0.745285	0.0235244	0.873899	0.0848449	0.597899	0.147823	0.281466
RNU1-4	-0.137395	0.35173	-0.088968	0.580158	-0.252311	0.0631116	0.0322372	0.827807	0.0937093	0.560054	-0.146837	0.284724
MST1L	0.0615836	0.677548	0.247814	0.118242	0.119401	0.385243	0.0376826	0.799278	0.275868	0.0808379	0.0547532	0.691344
RP11-108M9.4	0.249701	0.0869685	0.201054	0.207498	0.278167	0.03975	0.110216	0.455819	0.069454	0.666111	0.190413	0.163777
RP11-108M9.6	-0.0272619	0.854067	-0.112436	0.483989	0.0207718	0.88035	0.0253759	0.864065	-0.156345	0.328988	0.120318	0.381577
ATP13A2	0.153687	0.296984	0.0402808	0.80255	-0.00392194	0.977329	-0.00599001	0.967769	-0.0261061	0.871291	0.0361612	0.793241
SDHB	0.170088	0.247768	-0.119791	0.455661	-0.136614	0.31995	0.115226	0.435468	0.0468547	0.771129	-0.0122729	0.929137
PADI2	-0.201043	0.170629	-0.133102	0.406759	-0.146201	0.286836	-0.00337619	0.98183	0.101794	0.526542	-0.242719	0.0741787
RP11-380J14.1	-0.030303	0.837995	0.105255	0.512504	0.0944171	0.492923	-0.365826	0.0105572	0.0852346	0.596212	-0.138837	0.312064
PADI1	-0.0795047	0.591159	0.135203	0.399323	0.0408172	0.767322	-0.253214	0.0824754	0.204466	0.199728	-0.180514	0.187222
PADI3	-0.162594	0.269526	0.152717	0.340474	0.0445939	0.746482	0.0152473	0.918076	0.306747	0.0510913	-0.0103005	0.940503
PADI4	-0.0629956	0.670571	-0.280039	0.0761718	-0.185203	0.175833	0.07689	0.603456	0.031756	0.84375	-0.268287	0.0476539
AC004824.2	0.0368198	0.803782	-0.364103	0.0192701	0.0636952	0.644084	-0.139622	0.343906	-0.252587	0.111097	0.00635561	0.963269
RCC2	0.0251982	0.865007	0.0499131	0.75663	-0.0332639	0.809484	0.114028	0.440288	0.231546	0.145214	-0.0350289	0.799579
ARHGEF10L	0.0589769	0.690498	-0.22925	0.149358	0.225221	0.0982829	-0.220541	0.131992	-0.0301	0.851805	0.0876636	0.524499
RP11-174G17.3	-0.303573	0.035944	-0.121193	0.450368	0.0195371	0.887415	-0.0412766	0.780588	0.0253268	0.875102	0.18318	0.180682
KLHDC7A	-0.270772	0.0626797	0.052365	0.745065	-0.0676898	0.623402	-0.0678505	0.646795	0.414971	0.00698042	-0.0559221	0.685095
DYNLL1P3	-0.0707071	0.632964	-0.0809118	0.61504	-0.373238	0.00500625	0.0132869	0.92858	0.103256	0.520592	-0.242719	0.0741787
RP1-8B22.2	-0.195503	0.182967	-0.239933	0.130794	0.0949981	0.490254	0.00903947	0.951377	0.0017534	0.991319	0.162068	0.237143
PAX7	0.265993	0.0676467	0.295451	0.0607362	0.0430687	0.754877	0.129166	0.381587	0.157221	0.326249	-0.0265182	0.8476
ALDH4A1	0.152167	0.301847	-0.105255	0.512504	-0.0320292	0.816431	0.145176	0.324857	-0.238949	0.132428	-0.112319	0.414251
IFFO2	0.0477897	0.747033	0.00297727	0.98526	0.0395825	0.774172	0.0332173	0.822655	0.129264	0.420539	0.0398869	0.772482
UBR4	-0.203432	0.165497	-0.0793356	0.621967	-0.145039	0.290725	-0.0251581	0.865221	0.0451013	0.779477	-0.138435	0.31348
EMC1	0.12925	0.381278	-0.096849	0.546923	0.111921	0.41592	-0.216076	0.1402	-0.165306	0.301664	0.186249	0.173363
MRTO4	0.0123819	0.933433	0.0907193	0.572694	0.0866458	0.529344	-0.103246	0.484975	-0.120303	0.453726	0.114328	0.405898
AKR7L	0.133377	0.366128	-0.0171631	0.91518	0.157967	0.24938	0.244719	0.0936659	0.194237	0.223645	0.12156	0.376646
AKR7A3	-0.123276	0.403854	-0.240809	0.129352	0.0251295	0.855494	-0.000326728	0.998241	-0.0315611	0.844697	0.104685	0.446881
RP4-657E11.10	-0.0512653	0.729311	0.123294	0.442493	0.131167	0.339805	-0.156612	0.287776	0.0510433	0.751292	0.204293	0.134626
AKR7A2	0.0774411	0.600855	0.147988	0.355809	0.0910035	0.508759	0.122632	0.406333	-0.021333	0.894677	-0.110456	0.422084
RNU6-1099P	0.0368198	0.803782	0.311913	0.0471119	0.327772	0.01457	0.0911571	0.537768	0.134719	0.401029	0.318548	0.0177756
PQLC2	-0.0673401	0.649279	-0.173733	0.277339	-0.116641	0.396401	-0.122959	0.405074	-0.238657	0.132916	-0.122437	0.373189
CAPZB	0.254263	0.0811696	-0.244312	0.123704	-0.0865005	0.530037	0.0113266	0.939096	0.105301	0.512319	-0.0935809	0.496778
RN7SL277P	-0.0651678	0.659892	-0.0313489	0.845729	-0.174018	0.203861	0.128622	0.383614	0.123225	0.442751	-0.102128	0.458118
MINOS1	0.101662	0.491735	-0.0625228	0.697764	0.113083	0.411065	0.2017	0.169206	0.151571	0.34415	0.127222	0.354654
RP5-1056L3.3	0.308027	0.0331794	-0.177761	0.266178	0.0646394	0.639171	0.167067	0.256391	-0.0215278	0.893721	0.152608	0.266007
NBL1	-0.00651678	0.964936	0.139406	0.38469	7.26285e-05	0.99958	-0.0666525	0.652631	-0.00925404	0.954208	-0.0369283	0.788955
TMCO4	0.141523	0.33731	0.133627	0.404893	-0.0719748	0.601533	-0.140602	0.340495	0.0617585	0.701286	-0.0520503	0.705873
OTUD3	0.0419246	0.77723	0.260424	0.100079	-0.0795282	0.563828	0.10281	0.486829	0.0565958	0.72524	-0.0203453	0.882789
RN7SL304P	0.0968828	0.51242	-0.0294225	0.855105	0.121871	0.37542	-0.0447617	0.76258	0.122446	0.445664	0.0620951	0.652446
PLA2G2D	-0.0964484	0.514322	-0.121718	0.448392	0.112356	0.414095	-0.136246	0.355814	-0.23739	0.135048	0.242499	0.0744485
PLA2G2C	-0.229608	0.11644	-0.160948	0.314766	-0.0488064	0.723448	-0.00947511	0.949037	-0.0420815	0.793911	-0.112319	0.414251
UBXN10-AS1	-0.00847182	0.954427	0.0623476	0.698571	0.14533	0.28975	0.172512	0.240992	-0.0387696	0.809819	0.281254	0.0375145
UBXN10	0.13544	0.358691	0.240809	0.129352	0.0584659	0.671567	0.0742762	0.615858	0.189269	0.235944	0.0508084	0.712584
LINC01141	-0.15738	0.285387	-0.131701	0.41176	0.0277441	0.840645	-0.0213462	0.885493	-0.0964368	0.548639	-0.0241805	0.860896
CAMK2N1	-0.156294	0.288767	-0.0854653	0.595214	-0.0756789	0.582905	0.0750385	0.612229	-0.0128582	0.936404	-0.0829152	0.547288
MUL1	-0.138482	0.347899	-0.115588	0.471737	-0.13291	0.33337	0.302114	0.03689	0.0378929	0.814043	-0.0401792	0.77086
RPS4XP4	0.167373	0.25551	-0.181439	0.25625	-0.14424	0.293419	-0.091266	0.53728	0.13696	0.393169	-0.0762673	0.579969
CDA	-0.160096	0.277051	-0.2289	0.149998	-0.207427	0.12862	-0.0983451	0.506044	0.087475	0.586554	-0.177409	0.195048
PINK1	-0.0137939	0.925862	0.0859907	0.592945	0.0148162	0.914502	-0.0803751	0.587091	0.116991	0.466341	-0.0329104	0.811471
PINK1-AS	-0.132834	0.3681	-0.047111	0.769911	0.0741537	0.590543	0.016772	0.909916	-0.0350679	0.827689	0.182779	0.181657
DDOST	0.223634	0.126521	0.0900188	0.575674	0.0939813	0.494931	0.0575041	0.697853	-0.0572776	0.722061	0.195125	0.153405
KIF17	-0.0914522	0.536447	0.0598957	0.709898	0.0119837	0.930802	0.0332173	0.822655	0.276939	0.0796185	-0.0752446	0.585075
HP1BP3	0.0988379	0.503905	-0.0674265	0.675314	0.0509852	0.711627	-0.0556527	0.707139	-0.224727	0.157774	-0.031705	0.818257
EIF4G3	-0.0123819	0.933433	0.0740816	0.645288	0.0907856	0.509778	-0.0377915	0.79871	-0.123907	0.440212	0.13555	0.323771
RPS15AP6	-0.0520256	0.725453	-0.221369	0.164242	0.0962328	0.484606	-0.144414	0.327432	-0.329249	0.0355506	0.0176788	0.898063
HSPE1P27	0.110351	0.455266	-0.0570936	0.722918	-0.150414	0.273024	0.0413855	0.780023	-0.12605	0.432283	-0.0620951	0.652446
ECE1	-0.261323	0.0727983	-0.182665	0.252996	-0.239674	0.0779964	-0.0789593	0.593715	-0.046465	0.772982	-0.317233	0.0182781
RP3-329E20.2	0.18562	0.206545	0.153242	0.338795	-0.162615	0.235543	0.0418212	0.777766	0.265445	0.0934732	-0.0691447	0.615939
RP5-1071N3.1	-0.132291	0.370079	-0.224521	0.158165	-0.22907	0.0925182	0.0969293	0.512217	-0.104327	0.516251	-0.308759	0.021815
NBPF2P	-0.335071	0.0199126	-0.273559	0.0835149	-0.147073	0.283941	0.0493359	0.739133	-0.00584466	0.971069	-0.234683	0.0845897
NBPF3	0.00847182	0.954427	-0.0288971	0.857665	0.00246937	0.985724	0.0485736	0.743025	0.10384	0.518222	-0.0725416	0.598666
ALPL	0.217117	0.138253	-0.0562179	0.727003	-0.138357	0.313756	0.0174255	0.906421	0.102769	0.522572	-0.109032	0.428131
RAP1GAP	0.234061	0.109331	0.0718048	0.655501	0.0392194	0.77619	-0.00947511	0.949037	0.124199	0.439126	-0.0556664	0.68646
USP48	-0.00173781	0.990647	0.118741	0.459652	0.0325376	0.813568	0.0275541	0.852521	-0.21859	0.169738	0.126528	0.357307
LDLRAD2	-0.115456	0.434548	0.143785	0.369787	0.189633	0.165542	0.107602	0.466639	0.159754	0.318417	0.0958821	0.486207
HSPG2	0.00380146	0.979542	-0.0236431	0.883347	-0.00726285	0.95803	-0.0875631	0.553983	0.0860139	0.592845	0.0968318	0.481879
RP11-26H16.1	0.248941	0.0879657	-0.240984	0.129065	0.0714664	0.60411	0.0558705	0.706045	-0.0761754	0.635953	0.128391	0.350214
RN7SL386P	0.0049962	0.973114	-0.425225	0.00558052	-0.100881	0.463655	-0.033653	0.820367	-0.161605	0.312769	-0.0880654	0.522593
LINC00339	-0.191159	0.193081	-0.182314	0.253923	-0.0302861	0.826261	-0.0423657	0.774947	0.0293207	0.855601	0.0117981	0.931872
CDC42	0.293907	0.0426015	-0.236431	0.13668	-0.281218	0.0375403	0.232195	0.112269	0.181769	0.255371	-0.262772	0.0525968
CDC42-IT1	-0.0402954	0.785679	-0.00665508	0.96706	0.153682	0.262617	-0.000653456	0.996483	0.0292233	0.856075	0.00960647	0.944505
WNT4	0.0793961	0.591668	-0.0516645	0.748364	0.219338	0.107627	-0.216621	0.139179	-0.150987	0.346035	0.237495	0.0808226
ZBTB40	-0.062018	0.675398	0.220318	0.166305	0.201544	0.140065	0.0821176	0.578984	0.166378	0.298498	0.128792	0.348696
C1QA	-0.209515	0.152943	-0.221894	0.163218	-0.0363869	0.791979	-0.23361	0.110035	0.0205537	0.898504	-0.17971	0.189226
C1QC	0.0450744	0.76097	-0.0635736	0.692931	-0.0109669	0.936661	-0.0740583	0.616896	0.142902	0.372764	-0.0512467	0.710213
C1QB	-0.0782014	0.597275	-0.165151	0.302125	0.0199002	0.885336	-0.204532	0.163174	0.0832864	0.604667	-0.125359	0.361802
EPHB2	-0.216249	0.139876	-0.199302	0.211566	0.0636226	0.644463	-0.446855	0.00145285	-0.456662	0.00268905	0.258242	0.0569603
KDM1A	0.22711	0.120579	0.167253	0.295928	0.0122016	0.929547	0.419301	0.0030125	0.176119	0.27069	-0.0600861	0.663004
RP1-184J9.2	-0.404909	0.00430741	-0.234329	0.140305	-0.0467001	0.734936	-0.0630585	0.670261	0.138031	0.389442	-0.101434	0.461195
MIR4419A	-0.232323	0.112064	-0.121543	0.44905	0.131603	0.338189	0.0933353	0.528054	-0.0506537	0.753131	0.148261	0.280025
LUZP1	-0.0166178	0.910741	-0.033976	0.832977	0.0229506	0.867906	-0.293511	0.0428946	-0.182938	0.252275	-0.0750985	0.585806
HTR1D	0.00619094	0.966689	-0.226623	0.154205	-0.242797	0.0740823	0.0466132	0.753062	-0.101405	0.528134	-0.159548	0.244614
RP5-1057J7.1	0.0660367	0.655638	-0.31419	0.0454395	0.00726285	0.95803	0.0931175	0.529021	-0.189757	0.234718	-0.00927773	0.946401
LINC01355	-0.211904	0.148207	-0.0669011	0.677707	-0.0656562	0.633897	-0.043237	0.770443	-0.234566	0.139893	-0.053073	0.700363
HNRNPR	0.0720104	0.626695	0.217866	0.171191	0.172928	0.20675	-0.048029	0.745809	-0.206414	0.195384	0.128391	0.350214
ZNF436	0.254698	0.0806336	-0.0998262	0.534608	0.0635499	0.644842	0.0505339	0.733029	0.285122	0.0707741	-0.0270296	0.844698
ZNF436-AS1	0.0538721	0.71611	0.201054	0.207498	0.196315	0.150863	-0.203443	0.165475	-0.00107152	0.994695	0.286952	0.033661
RP5-1057J7.7	-0.148148	0.314943	-0.118916	0.458985	0.00719022	0.958449	0.0175344	0.905839	0.0582517	0.717527	0.024071	0.86152
TCEA3	0.205496	0.161156	0.166727	0.297469	-0.0323923	0.814386	0.10684	0.469821	0.137155	0.39249	-0.153338	0.263698
RP4-654C18.1	-0.0440969	0.766006	0.153943	0.336565	-0.0905677	0.510799	0.109345	0.459411	0.0903973	0.574063	0.0524521	0.703706
ASAP3	0.0276963	0.851768	0.090369	0.574183	-0.0136542	0.921185	-0.0286432	0.84676	0.174366	0.275565	0.0273218	0.84304
E2F2	-0.0411643	0.78117	-0.271457	0.0860112	0.111339	0.418359	0.026465	0.858289	-0.166378	0.298498	0.0854355	0.535133
ID3	0.026393	0.858671	-0.355872	0.022398	0.0775672	0.57351	-0.360925	0.0117276	-0.180892	0.257709	0.164771	0.229307
MDS2	-0.198653	0.175875	-0.133102	0.406759	0.0469906	0.733348	0.175671	0.232355	-0.104132	0.517039	0.0092412	0.946612
RPL11	0.280656	0.0533325	-0.229951	0.148084	0.122016	0.374846	0.137552	0.351175	-0.0859164	0.593265	0.248417	0.0674332
TCEB3	0.0238949	0.87193	0.275485	0.0812766	0.0737906	0.592369	-0.256481	0.0784616	-0.0363343	0.821565	-0.0828421	0.547642
TCEB3-AS1	-0.0295427	0.842008	0.319094	0.0420007	0.109161	0.427581	0.020366	0.890719	0.214304	0.178473	0.181391	0.185053
PITHD1	0.299881	0.0383782	0.0817875	0.611206	0.0831596	0.546103	0.128949	0.382397	0.00847475	0.95806	0.0583693	0.672078
LYPLA2	0.235147	0.107648	-0.233103	0.142452	-0.148017	0.280827	0.081682	0.581006	-0.0686747	0.669643	-0.166159	0.225354
GALE	0.222657	0.128231	0.068127	0.672129	0.0498958	0.717529	-0.0512963	0.729154	0.135791	0.397259	-0.0280889	0.838691
HMGCL	-0.0352992	0.811735	0.0010508	0.994798	-0.081126	0.555996	-0.022762	0.877954	0.188393	0.238161	-0.0669531	0.627195
FUCA1	0.256653	0.0782557	0.115588	0.471737	-0.0253473	0.854255	0.125246	0.396326	0.100333	0.532525	0.110127	0.423475
CNR2	-0.160421	0.276062	-0.243086	0.125659	0.0912214	0.50774	-0.0172077	0.907586	-0.21596	0.175061	0.164515	0.230041
RP11-4M23.3	0.00206365	0.988893	-0.191246	0.230996	0.0594101	0.666572	0.189502	0.197041	-0.212258	0.182753	0.157794	0.249904
RP11-4M23.4	-0.0494189	0.738709	-0.241685	0.127922	-0.0595554	0.665804	0.0327817	0.824944	0.0636093	0.692767	-0.136426	0.320622
PNRC2	-0.0246552	0.867891	-0.131876	0.411133	0.104512	0.447634	-0.209759	0.152452	-0.25999	0.100666	0.106913	0.437213
SRSF10	-0.0183556	0.90145	0.199302	0.211566	0.0353701	0.797668	0.306798	0.0339242	0.0281518	0.8613	0.0731991	0.595347
RP11-293P20.2	-0.121647	0.410143	-0.138356	0.388318	0.0154699	0.910745	-0.00196037	0.989449	-0.0248398	0.877486	-0.109543	0.425955
MYOM3	-0.178994	0.223498	0.106832	0.506173	-0.0863553	0.530731	-0.141364	0.337857	0.09293	0.563336	-0.0464252	0.73644
IL22RA1	-0.058651	0.692123	0.112086	0.485361	0.194426	0.15491	-0.0943155	0.523711	0.0848449	0.597899	0.333779	0.0127603
IFNLR1	0.141197	0.338435	-0.0411564	0.798346	0.0385657	0.779826	0.134067	0.363629	-0.101892	0.526144	0.105708	0.442429
GRHL3	-0.138047	0.349429	0.045885	0.775743	-0.136542	0.32021	-0.213136	0.145809	0.0982876	0.540956	-0.222264	0.102898
STPG1	0.0659281	0.656169	0.245012	0.122597	-0.0816344	0.553515	0.020475	0.890138	0.190438	0.233009	-0.0633735	0.645762
NIPAL3	0.123602	0.402603	0.149915	0.349512	0.095216	0.489255	-0.29558	0.0413821	-0.0461728	0.774373	0.140043	0.30784
RCAN3	0.128924	0.38249	0.184941	0.247028	0.0687792	0.617811	0.158681	0.281374	0.17495	0.273934	0.0947863	0.491226
NCMAP	-0.0699468	0.636634	-0.200703	0.208307	0.0771315	0.575671	-0.259204	0.0752356	-0.10121	0.528931	0.107571	0.434383
RP11-496D1.2	-0.100467	0.496865	0.0672514	0.676111	0.0451023	0.74369	-0.175453	0.232943	0.144363	0.367845	-0.0264087	0.848223
SRRM1	0.187683	0.201454	-0.087742	0.585408	0.0156151	0.90991	-0.161186	0.27375	-0.0774417	0.630333	0.161045	0.240156
CLIC4	-0.162376	0.270175	-0.178461	0.264267	-0.0671087	0.626393	0.134939	0.36049	-0.101113	0.52933	-0.0426264	0.757317
RUNX3	-0.0635386	0.667895	-0.32102	0.040709	-0.0650751	0.636908	-0.120563	0.414358	-0.15878	0.321415	0.0960647	0.485373
RP4-706G24.1	-0.173998	0.236902	-0.176535	0.269543	-0.0153972	0.911162	0.063603	0.667578	0.0384773	0.811226	-0.0601591	0.662619
SYF2	0.0401868	0.786243	-0.049738	0.757458	-0.0421245	0.760089	-0.16772	0.254509	-0.124491	0.438041	0.0270296	0.844698
RSRP1	-0.14956	0.310301	-0.171806	0.282784	-0.060209	0.662356	-0.229472	0.116662	-0.211089	0.185232	-0.0805775	0.558679
RP3-465N24.6	0.188335	0.199865	0.0907193	0.572694	-0.0954339	0.488257	0.187977	0.200736	0.19375	0.22483	0.126199	0.358567
RHD	-0.152927	0.299409	-0.289146	0.0667185	-0.0796735	0.563114	0.104117	0.481278	-0.0733504	0.648561	-0.103333	0.452802
TMEM50A	0.0498534	0.736494	-0.350968	0.0244554	-0.187745	0.169873	-0.0439994	0.766509	0.113192	0.481038	-0.148078	0.280625
RHCE	0.000868904	0.995323	-0.0015762	0.992196	-0.010749	0.937917	0.0157919	0.91516	0.253171	0.110245	0.066113	0.631533
TMEM57	-0.119257	0.419468	0.151316	0.344974	0.206192	0.130961	-0.509587	0.000216161	-0.146311	0.361347	0.174487	0.202625
LDLRAP1	0.149777	0.309591	0.351493	0.0242277	0.0519294	0.706525	-0.119038	0.420329	0.144753	0.36654	-0.00986216	0.94303
RP11-70P17.1	0.0743999	0.615268	-0.0434332	0.787441	-0.0906404	0.510459	-0.048029	0.745809	0.0544527	0.735261	-0.101361	0.461519
MAN1C1	-0.00662539	0.964352	-0.0147112	0.927262	-0.0194644	0.887831	-0.0247224	0.867533	0.0127608	0.936885	-0.0611819	0.657237
RP1-187B23.1	-0.176388	0.230424	-0.16375	0.306302	-0.168208	0.219606	0.0246135	0.868112	-0.128193	0.424433	-0.27793	0.039926
SEPN1	0.266319	0.0672984	-0.131525	0.412388	0.054544	0.692465	0.0241779	0.870426	0.036042	0.822977	0.0277236	0.840761
RP1-317E23.3	0.102748	0.487095	0.134152	0.403031	0.002542	0.985305	0.0896324	0.544619	-0.035555	0.825332	-0.0477036	0.729455
MTFR1L	0.297274	0.0401767	-0.0665508	0.679303	0.111848	0.416224	0.132434	0.369557	0.147578	0.35716	0.0885037	0.520517
AUNIP	-0.103508	0.483861	-0.0320495	0.842324	0.0814166	0.554577	-0.0523854	0.723629	0.00331197	0.983604	0.0731991	0.595347
PAQR7	0.114587	0.438036	0.045885	0.775743	0.0427056	0.756881	0.139622	0.343906	0.0442246	0.78366	0.0891612	0.517412
STMN1	0.145976	0.32217	0.0239933	0.881631	0.167046	0.222854	0.214334	0.143504	-0.0952679	0.553517	0.144791	0.29156
SNRPFP2	-0.173998	0.236902	-0.2944	0.0617024	-0.105602	0.442888	0.010782	0.942019	-0.022989	0.886553	-0.0167291	0.903513
RP1-125I3.4	0.040404	0.785115	-0.263226	0.0963495	-0.12848	0.349877	0.186344	0.204748	0.051433	0.749455	-0.137559	0.316584
PAFAH2	0.155642	0.290807	0.0791605	0.622739	-0.00726285	0.95803	0.0325639	0.826089	0.173002	0.279396	-0.0802852	0.560111
TRIM63	-0.0764636	0.605472	-0.00665508	0.96706	0.0513484	0.709663	-0.219452	0.13396	0.0442246	0.78366	-0.0484707	0.725275
PDIK1L	-0.00130336	0.992985	0.504035	0.000779755	0.0632594	0.646357	0.256808	0.0780688	0.395781	0.0104251	0.0650902	0.63683
FAM110D	0.0489845	0.740926	-0.110334	0.492248	0.151721	0.268828	0.0388806	0.793035	0.0132479	0.934481	0.177044	0.195984
ZNF593	-0.124471	0.399278	-0.000875669	0.995665	-0.107418	0.435041	-0.0645832	0.662759	0.165112	0.302242	0.0531095	0.700166
CNKSR1	-0.015423	0.917135	0.0218917	0.891935	0.209751	0.124298	-0.124483	0.399229	0.0864035	0.591165	0.19549	0.152621
RP11-231P20.2	-0.200391	0.172048	-0.152016	0.342719	-0.0720475	0.601165	-0.0678505	0.646795	-0.0291259	0.85655	0.161666	0.238324
CEP85	0.144347	0.327659	0.175659	0.271963	0.262262	0.0530743	0.368767	0.00990435	0.149818	0.349825	0.193079	0.157846
RP11-231P20.5	-0.102422	0.488485	-0.20333	0.20229	-0.167481	0.221632	-0.126662	0.390965	-0.16404	0.305435	-0.108812	0.429066
SH3BGRL3	0.35549	0.013154	-0.188794	0.237144	-0.0347164	0.80133	0.06491	0.661156	0.0414971	0.796712	-0.00573466	0.966855
UBXN11	0.125122	0.396795	0.000525401	0.997399	0.0928192	0.500304	0.161839	0.271784	0.122543	0.445299	-0.0134783	0.922197
CD52	0.098512	0.505319	-0.183715	0.25023	0.0725559	0.598594	0.110761	0.453582	-0.108224	0.500616	0.148334	0.279786
AIM1L	0.0320408	0.82884	0.0737313	0.646855	-0.048879	0.723053	-0.0573952	0.698398	-0.0137349	0.932078	0.046133	0.738039
RP11-569G9.7	0.201912	0.16875	-0.122594	0.44511	-0.0806176	0.558482	-0.00991075	0.946697	-0.158001	0.323826	-0.00160717	0.990709
ZNF683	-0.217117	0.138253	-0.153943	0.336565	-0.129351	0.34659	0.0272273	0.85425	0.00876698	0.956616	-0.265548	0.0500593
LIN28A	-0.216683	0.139063	-0.208409	0.191004	-0.12129	0.377717	0.0517319	0.726942	0.07111	0.65863	-0.0631543	0.646906
DHDDS	-0.1488	0.312795	0.13065	0.415534	0.114463	0.405342	0.0573952	0.698398	0.084163	0.600856	0.120026	0.382743
RP3-476K8.4	0.0623439	0.673788	0.131525	0.412388	-0.118167	0.390211	0.140057	0.342387	-0.0359446	0.823448	-0.0869696	0.5278
HMGN2	0.0199848	0.892752	-0.202455	0.204282	-0.0557787	0.68586	0.108909	0.461212	-0.0313663	0.845644	-0.00084011	0.995143
RPS6KA1	-0.0392093	0.791324	-0.246939	0.11959	-0.244831	0.0716186	0.120672	0.413934	-0.125563	0.434078	-0.217223	0.111148
RN7SL679P	-0.270012	0.0634498	-0.0711043	0.658656	0.111485	0.417749	0.0638209	0.666506	-0.133356	0.405857	0.00244728	0.985852
RP5-968P14.2	-0.293581	0.0428424	-0.0299479	0.852546	-0.0825786	0.548921	0.0270095	0.855404	0.0583492	0.717074	0.0543514	0.693497
ARID1A	-0.118714	0.421603	-0.11804	0.462323	-0.198857	0.14554	-0.310827	0.0315326	-0.373181	0.016254	-0.0455851	0.741041
PIGV	-0.146845	0.319267	0.0436083	0.786604	-0.0178666	0.896986	-0.188631	0.199146	0.0521149	0.746242	-0.018592	0.892828
RN7SL165P	-0.0883024	0.550629	-0.222595	0.161859	-0.126301	0.358176	-0.126335	0.392199	0.00818252	0.959505	-0.256635	0.0585772
ZDHHC18	-0.229608	0.11644	-0.187919	0.239366	-0.110468	0.422034	-0.135919	0.35698	-0.0406204	0.800919	-0.197316	0.148749
SFN	0.128055	0.385733	-0.068127	0.672129	0.0294872	0.830776	-0.204423	0.163403	-0.0148065	0.926793	-0.159694	0.244176
GPN2	0.0355165	0.810598	-0.00315241	0.984394	0.0249116	0.856734	-0.174146	0.236497	0.0220149	0.89133	0.11557	0.400783
GPATCH3	-0.170631	0.246239	0.0844145	0.599765	0.0619521	0.653195	-0.120236	0.415634	-0.109392	0.495973	0.0399235	0.772279
NUDC	0.165418	0.261183	0.0299479	0.852546	0.0610079	0.658151	0.0295144	0.842157	0.0909818	0.571579	0.0768883	0.57688
KDF1	0.00152058	0.991816	0.0679519	0.672925	-0.0939087	0.495265	-0.0126335	0.932084	0.101502	0.527736	-0.163127	0.234051
RPL12P13	0.100902	0.494996	-0.0723302	0.653139	0.209678	0.124432	0.0752563	0.611194	-0.150695	0.346981	0.108739	0.429377
RP11-344H11.5	-0.209949	0.152073	-0.138881	0.386502	-0.131094	0.340075	0.187433	0.202067	-0.0632197	0.694557	-0.0200896	0.884252
TRNP1	0.193766	0.186966	0.159722	0.318515	0.145838	0.288048	0.175889	0.231767	0.317267	0.0432558	-0.0797374	0.5628
FAM46B	0.0759205	0.608043	0.0478115	0.766585	0.194426	0.15491	-0.214551	0.143088	0.0526019	0.74395	0.107461	0.434854
SLC9A1	0.199631	0.173715	0.0276711	0.863646	-0.057086	0.678893	0.0837513	0.57143	-0.033412	0.835711	0.049676	0.718722
RP11-40H20.5	0.0987292	0.504376	-0.0807367	0.615808	0.00588291	0.965999	-0.085276	0.564421	0.036042	0.822977	0.00533287	0.969176
CHCHD3P3	-0.0311719	0.833415	0.0542915	0.736017	0.00159783	0.990763	-0.126662	0.390965	0.170469	0.286603	-0.0621681	0.652063
NPM1P39	-0.0435538	0.768807	0.284417	0.0715038	0.137704	0.31607	-0.0723158	0.62523	-0.0342886	0.831462	-0.0174231	0.89953
SNRPEP7	0.19735	0.178785	0.0726805	0.651566	-0.0472085	0.732157	0.0169899	0.908751	0.0296129	0.854177	0.117871	0.391406
WDTC1	0.15586	0.290126	-0.0236431	0.883347	-0.0535998	0.69753	0.11381	0.441167	0.0605896	0.706686	0.0299517	0.82815
RP11-4K3__A.3	-0.0459433	0.756502	-0.0500883	0.755802	-0.0144531	0.91659	-0.123068	0.404655	0.302753	0.0543495	0.123313	0.36975
TMEM222	0.160096	0.277051	-0.0964987	0.548381	-0.0642762	0.641059	-0.111414	0.450906	-0.196088	0.219177	0.0795912	0.563518
SYTL1	0.134354	0.362593	-0.0893182	0.578661	-0.118457	0.389039	0.00991075	0.946697	-0.110756	0.490584	0.184824	0.176734
MAP3K6	0.0964484	0.514322	0.0190896	0.9057	0.316588	0.018529	-0.295907	0.0411473	0.00672135	0.966732	0.148407	0.279546
CD164L2	0.147171	0.318182	0.0588449	0.714771	0.121435	0.377142	0.0638209	0.666506	0.0306844	0.84896	0.194431	0.154901
WASF2	0.0475725	0.748145	-0.310337	0.0482985	-0.180046	0.188387	-0.339797	0.018132	-0.0101307	0.949875	-0.204621	0.133987
RP4-752I6.1	-0.0544151	0.71337	0.133627	0.404893	-0.0286883	0.835296	0.119909	0.416911	0.0971187	0.545802	-0.0756829	0.582885
RP1-159A19.4	0.0472467	0.749814	0.0509639	0.751667	-0.143151	0.297119	0.207146	0.157746	0.144168	0.368499	0.103881	0.450396
AHDC1	0.384164	0.0070238	0.156219	0.32938	0.209824	0.124165	0.0460686	0.755858	0.112412	0.484082	0.172186	0.208736
FGR	-0.20126	0.170158	-0.12382	0.440536	-0.0204086	0.882427	-0.0589199	0.690781	-0.0133453	0.934001	-0.0829152	0.547288
RP1-159A19.3	0.235582	0.106981	-0.125046	0.435988	0.00660919	0.961804	0.0934442	0.52757	0.0105204	0.94795	0.0701309	0.610903
IFI6	-0.138807	0.346755	-0.440987	0.00390294	-0.361109	0.00675673	-0.212809	0.146443	-0.0122738	0.93929	-0.369356	0.00551723
RP11-288L9.4	-0.347453	0.0155338	-0.376713	0.0151937	-0.182225	0.183006	-0.311263	0.0312826	-0.112704	0.482939	-0.259484	0.0557357
FAM76A	-0.234278	0.108993	-0.0278463	0.862791	0.0537451	0.69675	-0.0987807	0.504153	0.0333145	0.836184	0.143001	0.297629
RP3-426I6.2	0.294776	0.0419646	0.0723302	0.653139	0.141262	0.303603	-0.0583754	0.693498	0.107249	0.504502	0.086093	0.531985
STX12	-0.0205279	0.889856	-0.326975	0.0369195	-0.233428	0.0863142	-0.0909393	0.538744	-0.275186	0.0816215	-0.218465	0.10907
PPP1R8	0.157815	0.284043	-0.0313489	0.845729	0.0395099	0.774576	0.0997609	0.49991	-0.0887414	0.581127	0.113634	0.408772
SCARNA1	-0.27099	0.0624611	0.180738	0.258122	-0.105529	0.443204	0.075692	0.609127	0.303727	0.0535399	0.00259338	0.985008
THEMIS2	-0.177691	0.226943	-0.194048	0.224105	-0.0706675	0.608169	-0.0580487	0.69513	-0.0287362	0.85845	-0.0404714	0.769239
RPA2	-0.244488	0.0939863	-0.257447	0.104161	-0.107926	0.432858	-0.0584843	0.692955	-0.102866	0.522176	-0.142855	0.298128
SMPDL3B	0.192028	0.191027	0.115939	0.470386	-0.0291967	0.832419	0.20965	0.15267	0.0525045	0.744409	-0.240198	0.0773282
XKR8	-0.206582	0.158905	-0.193348	0.225814	-0.168498	0.218799	-0.106187	0.472557	-0.0287362	0.85845	-0.151293	0.270198
EYA3	0.0190073	0.89797	-0.285293	0.0705978	-0.0388562	0.778209	-0.113048	0.444253	-0.231448	0.145388	-0.0526712	0.702526
RN7SL559P	-0.253937	0.0815735	-0.110334	0.492248	0.0480801	0.727402	-0.0604447	0.683195	-0.131018	0.41421	0.0805044	0.559037
SPCS2P4	0.0774411	0.600855	-0.238707	0.132832	-0.014671	0.915337	0.162493	0.269827	0.0230864	0.886075	0.0413115	0.764585
RP5-1053E7.3	-0.0186814	0.89971	-0.122419	0.445765	-0.0444486	0.74728	-0.0142671	0.923326	-0.0303922	0.850383	0.137047	0.318404
RNU6-176P	-0.161942	0.271476	-0.138356	0.388318	-0.144168	0.293665	-0.0280986	0.849639	0.0551346	0.732068	-0.172953	0.206685
PTAFR	-0.153687	0.296984	-0.214013	0.179077	-0.160364	0.242178	-0.0451974	0.760337	0.0714022	0.657314	-0.240564	0.0768653
DNAJC8	0.129684	0.379666	0.0721551	0.653926	-0.0172856	0.900319	-0.00206928	0.988863	-0.0908844	0.571993	0.135148	0.325221
ATPIF1	0.177148	0.228389	0.094222	0.5579	0.0610079	0.658151	0.181552	0.216843	0.120497	0.45299	0.122473	0.373045
RP5-1092A3.4	-0.277289	0.0563812	-0.289496	0.0663743	-0.0583207	0.672336	-0.0776523	0.599859	-0.171443	0.283817	0.0707518	0.60774
SESN2	-0.259911	0.0744155	-0.0345014	0.830432	-0.132692	0.33417	-0.0863651	0.559439	-0.0160728	0.920551	-0.138545	0.313093
MED18	0.0709243	0.631918	-0.0987754	0.538939	0.0461191	0.738115	-0.131127	0.374341	0.0401333	0.803259	0.117067	0.394666
PHACTR4	0.0584338	0.693207	0.0210161	0.896233	0.117876	0.391386	-0.395885	0.00534835	-0.108321	0.500228	0.00522329	0.969809
RP1-308E4.1	-0.179972	0.220938	-0.0882674	0.583155	-0.0930371	0.499294	-0.18177	0.216283	-0.288629	0.0672292	-0.1571	0.25202
RNU6ATAC27P	-0.253503	0.0821144	-0.0753075	0.639816	-0.00726285	0.95803	-0.0335441	0.820939	-0.155565	0.331434	-0.1102	0.423166
RCC1	0.274791	0.0587325	0.141858	0.376301	0.0108216	0.937498	0.0573952	0.698398	-0.104327	0.516251	0.079299	0.564955
SNHG3	0.090366	0.541317	-0.00893182	0.955801	0.0466275	0.735333	-0.0344153	0.816367	-0.204466	0.199728	0.125213	0.362366
PRDX3P2	0.00803736	0.956762	0.0884426	0.582405	0.0952886	0.488922	-0.229799	0.116128	0.0117867	0.941694	0.120684	0.380123
RP4-669K10.8	0.130661	0.376054	-0.0548169	0.733555	0.0188108	0.891574	-0.0640387	0.665435	-0.0115919	0.942657	0.115168	0.402434
TRNAU1AP	0.0967742	0.512895	-0.11769	0.463662	-0.214762	0.115355	0.176651	0.229718	0.00282492	0.986015	-0.028308	0.837449
SNHG12	0.0666884	0.652455	-0.150965	0.346105	0.255798	0.0594345	-0.280768	0.0532333	-0.21596	0.175061	0.288669	0.0325667
SNORD99	0.0373629	0.800947	0.049738	0.757458	0.0425603	0.757682	-0.279026	0.0547917	-0.0273725	0.865104	0.124044	0.366899
TAF12	-0.0394265	0.790194	-0.170405	0.286787	-0.0747347	0.587628	0.215314	0.141639	-0.103353	0.520197	-0.0694004	0.614632
RAB42	-0.0664712	0.653516	0.1965	0.218191	-0.152375	0.266747	0.232848	0.111233	0.0382825	0.812165	-0.00712267	0.958839
RP11-442N24__B.1	-0.269469	0.0640045	-0.322947	0.0394498	-0.121362	0.37743	0.150295	0.307903	-0.108418	0.499841	-0.0206375	0.881118
GMEB1	0.0562615	0.704081	-0.0598957	0.709898	0.0157604	0.909076	-0.0314748	0.83182	-0.0693566	0.666552	0.0125651	0.927454
YTHDF2	0.0363854	0.806053	0.0621725	0.699378	0.161962	0.237456	-0.118929	0.420757	-0.1505	0.347612	0.169885	0.214976
OPRD1	-0.124362	0.399693	-0.180738	0.258122	0.0644941	0.639926	-0.0257026	0.862331	0.0394514	0.806537	0.0947863	0.491226
EPB41	-0.282068	0.0520943	-0.0714546	0.657078	-0.0658014	0.633145	-0.157156	0.286082	-0.060687	0.706235	-0.120026	0.382743
RP4-604A21.1	0.390247	0.00610489	-0.0334505	0.835524	0.0300682	0.827492	0.178829	0.223932	-0.0536734	0.738916	0.13818	0.314383
RP11-242O24.3	-0.127077	0.3894	-0.161824	0.312105	-0.24287	0.0739932	0.063603	0.667578	-0.0254243	0.874626	-0.235779	0.0831059
SRSF4	-0.0309547	0.83456	0.00788102	0.960996	-0.0220064	0.873295	-0.267808	0.0657249	-0.136862	0.393509	-0.130765	0.341301
MECR	-0.185728	0.206275	-0.151316	0.344974	0.0311576	0.821343	-0.155305	0.291868	-0.171833	0.282708	0.0691081	0.616126
PTPRU	0.15347	0.297676	0.122068	0.447078	-0.117005	0.394922	0.0229799	0.876795	0.0474391	0.768352	-0.10348	0.452159
MATN1	0.0376887	0.799246	0.0774091	0.630478	-0.0618795	0.653576	0.252125	0.0838485	0.231935	0.144519	-0.0485802	0.724678
MATN1-AS1	0.068752	0.642417	0.162349	0.310516	0.0246937	0.857974	0.305817	0.0345281	0.239923	0.13081	0.045439	0.741842
LAPTM5	-0.140871	0.339562	-0.273209	0.083927	-0.121362	0.37743	-0.0154651	0.91691	-0.101794	0.526542	-0.0776188	0.573254
RN7SKP91	0.0116216	0.937512	-0.0408062	0.800027	-0.133419	0.331507	-0.0332173	0.822655	0.0214304	0.894199	-0.0863121	0.530937
SDC3	0.00173781	0.990647	-0.221019	0.164928	-0.10749	0.434729	-0.0175344	0.905839	-0.00204563	0.989872	-0.0638118	0.643477
PUM1	-0.0152058	0.918298	-0.0154118	0.923809	-0.128625	0.349328	-0.162057	0.271131	-0.221512	0.163962	-0.175254	0.200616
RP11-201O14.2	0.198762	0.175634	-0.105255	0.512504	-0.168716	0.218195	-0.00653456	0.964841	0.172125	0.281878	-0.180989	0.186045
RP11-490K7.1	-0.134463	0.362202	-0.0894934	0.577914	-0.00363143	0.979008	0.0587021	0.691868	-0.0809485	0.614879	-0.0577119	0.675566
SNRNP40	-0.0811339	0.583554	-0.13713	0.392577	-0.0663825	0.63014	0.0895235	0.54511	-0.0228916	0.88703	-0.0955533	0.48771
RP11-490K7.4	-0.256978	0.0778648	-0.0933463	0.561582	0.18818	0.168866	-0.0465043	0.753621	-0.195796	0.219878	0.140956	0.304665
ZCCHC17	0.0941675	0.524365	0.0250441	0.876486	0.147872	0.281305	-0.107711	0.466186	-0.132187	0.410021	0.264087	0.0513821
RP11-266K22.2	-0.107418	0.467407	-0.107357	0.504072	-0.00878805	0.949227	-0.0481379	0.745252	0.0926378	0.564569	-0.176569	0.197206
FABP3	-0.178886	0.223784	0.101402	0.528144	0.0119837	0.930802	0.140275	0.34163	0.237001	0.135709	-0.0352481	0.798351
SERINC2	0.0361681	0.807188	0.238882	0.132539	0.0735	0.593831	-0.178611	0.224506	0.126147	0.431924	0.0442701	0.748262
RP11-439L8.2	0.127729	0.386953	-0.374961	0.015712	-0.0915845	0.506045	0.113266	0.44337	-0.21031	0.186897	0.0534017	0.698595
LINC01225	0.0679918	0.646108	0.30158	0.0553373	0.0161962	0.906573	-0.135156	0.359708	0.263399	0.0961226	0.0829882	0.546934
LINC01226	-0.0445313	0.763766	0.234854	0.139392	0.102261	0.457531	0.0221086	0.881433	0.162481	0.310116	0.207324	0.128813
TINAGL1	-0.15423	0.29526	-0.11191	0.486047	-0.0437224	0.751276	-0.0437815	0.767632	-0.11777	0.463356	-0.0165465	0.904561
PEF1	0.207234	0.157566	-0.219267	0.168387	-0.0131458	0.924111	-0.0693752	0.639398	-0.150987	0.346035	-0.112246	0.414557
RP11-73M7.6	-0.278918	0.0548889	0.00788102	0.960996	0.0572313	0.67812	-0.0258115	0.861754	0.147772	0.356519	0.0585885	0.670917
RP11-73M7.9	-0.0902574	0.541805	-0.204381	0.199918	-0.0743716	0.589449	0.0201482	0.89188	-0.00818252	0.959505	-0.0825499	0.54906
COL16A1	-0.190833	0.193856	0.0290722	0.856812	0.135307	0.324647	-0.0805929	0.586075	0.0414971	0.796712	0.0433935	0.753087
ADGRB2	-0.171717	0.2432	0.0385294	0.810975	0.0526557	0.702609	-0.119474	0.418618	-0.217421	0.172089	0.0849972	0.537238
SPOCD1	-0.197567	0.178298	-0.174959	0.27391	-0.0633321	0.645978	-0.0798305	0.589635	0.109003	0.497518	0.0501144	0.716344
RP11-84A19.2	-0.292278	0.0438171	-0.210336	0.186842	-0.0825786	0.548921	0.0429103	0.772131	0.0204563	0.898983	-0.0147202	0.915054
RP11-84A19.4	-0.184859	0.208443	-0.0910696	0.571207	0.00188834	0.989083	0.0234155	0.874478	0.0169495	0.916232	-0.0290751	0.833107
PTP4A2	0.0556099	0.707355	0.00683022	0.966194	-0.0365321	0.791167	-0.148988	0.312177	0.00750064	0.962878	-0.149576	0.275734
RP4-534N18.2	-0.289562	0.0459058	-0.0886177	0.581656	-0.0586838	0.670413	-0.275758	0.0578127	-0.166378	0.298498	-0.121012	0.378817
KHDRBS1	0.260888	0.0732929	-0.103504	0.519584	0.016414	0.905322	0.0653456	0.659021	-0.0098385	0.951319	-0.016583	0.904351
RP11-277A4.4	-0.286956	0.0479865	-0.321721	0.0402473	0.105529	0.443204	-0.387499	0.0065061	-0.431433	0.00485708	0.128245	0.350767
TMEM39B	-0.0537634	0.716659	-0.220669	0.165615	-0.0810534	0.556351	0.0225442	0.879114	-0.200277	0.209295	-0.0113963	0.934187
KPNA6	0.200282	0.172286	0.0961484	0.54984	-0.0383478	0.781039	0.00642565	0.965426	0.121471	0.449319	-0.00734183	0.957574
TXLNA	-0.0372543	0.801514	0.15114	0.34554	-0.0766231	0.578198	-0.100741	0.495686	-0.0833838	0.604243	0.020674	0.880909
CCDC28B	-0.11122	0.451702	-0.183715	0.25023	0.0205539	0.881596	-0.115771	0.433287	-0.178359	0.264544	-0.0731991	0.595347
IQCC	-0.12762	0.38736	0.0604211	0.707465	0.108725	0.429439	0.034851	0.814083	0.0348731	0.828631	0.1346	0.327204
DCDC2B	-0.0130336	0.929938	-0.11121	0.488798	0.0245484	0.858801	0.129058	0.381992	0.137447	0.391473	0.0231943	0.866516
TMEM234	-0.0242207	0.870198	0.0395802	0.805918	-0.078003	0.571351	0.0385539	0.794736	-0.0667265	0.678503	-0.0576753	0.67576
EIF3I	0.234604	0.108487	-0.162524	0.309987	-0.0705223	0.608909	-0.105206	0.476677	-0.0224045	0.889419	-0.0624238	0.650725
MTMR9LP	-0.232432	0.111892	-0.220844	0.165271	0.0164867	0.904905	0.0763454	0.606031	-0.00311715	0.984568	-0.139093	0.311165
LCK	-0.0606061	0.682393	-0.236255	0.136979	0.169152	0.216991	0.0704643	0.634135	-0.118549	0.460381	0.181573	0.184604
HDAC1	-0.00445313	0.976036	-0.173733	0.277339	0.10582	0.441942	0.0382272	0.796439	0.0513356	0.749914	0.102676	0.455697
MARCKSL1	0.276637	0.0569871	-0.165326	0.301605	0.119401	0.385243	0.0784147	0.596272	-0.175047	0.273663	0.0594286	0.666474
FAM229A	-0.00260671	0.985971	0.0753075	0.639816	0.164867	0.229033	0.135919	0.35698	0.024645	0.87844	0.201261	0.140634
BSDC1	0.143586	0.33024	-0.125396	0.434694	-0.0262915	0.848888	-0.129929	0.37876	0.112899	0.482178	0.0109214	0.936923
RP1-27O5.3	-0.144021	0.328763	-0.204556	0.199524	0.0169224	0.902403	0.130256	0.377552	-0.0529915	0.742118	-0.0182267	0.894922
ZBTB8B	-0.0613664	0.678623	-0.236606	0.136381	-0.041253	0.764909	0.0423657	0.774947	-0.0299052	0.852754	-0.00241075	0.986063
ZBTB8A	-0.0143369	0.922952	0.0288971	0.857665	-0.0444486	0.74728	-0.210848	0.150286	0.119231	0.457787	-0.0818194	0.552613
ZBTB8OS	-0.00879766	0.952676	-0.266378	0.0922828	0.028543	0.836119	0.112721	0.44558	-0.186737	0.242388	-0.00525982	0.969598
RBBP4	0.0940589	0.524846	0.15657	0.328283	-0.156297	0.254485	0.0359401	0.808381	-0.015878	0.921511	-0.084705	0.538643
KIAA1522	0.12925	0.381278	-0.0178636	0.911732	-0.0491695	0.721473	-0.101177	0.493814	0.0703307	0.662147	-0.0552646	0.688607
YARS	0.0618008	0.676473	0.204556	0.199524	-0.0777125	0.57279	0.222611	0.128312	0.105496	0.511535	0.00931426	0.946191
S100PBP	0.0238949	0.87193	-0.18967	0.234936	0.043214	0.754077	0.132107	0.37075	-0.209823	0.187943	0.0568352	0.680227
FNDC5	-0.178668	0.224356	0.0408062	0.800027	-0.0510578	0.711234	0.0313659	0.832393	0.101794	0.526542	0.00208201	0.987964
TMEM54	0.149995	0.308882	-0.00280214	0.986127	-0.0295598	0.830365	-0.118711	0.421615	0.094586	0.556373	-0.0100813	0.941767
RNF19B	-0.170414	0.24685	-0.315766	0.0443102	-0.276569	0.0409495	-0.0138315	0.925661	0.0336068	0.834766	-0.328337	0.0143911
RP5-1174N9.2	0.0871076	0.556054	0.205957	0.196396	0.0761873	0.580368	0.049227	0.739688	0.23739	0.135048	0.124482	0.365195
RP4-803A2.1	-0.0645161	0.663089	-0.000175134	0.999133	-0.141989	0.301098	-0.172512	0.240992	0.0649731	0.686513	-0.133066	0.332798
RP4-803A2.2	0.131748	0.372064	-0.167078	0.296441	0.013291	0.923275	-0.0246135	0.868112	-0.152546	0.341021	0.103626	0.451518
RP1-117O3.2	-0.250787	0.0855593	-0.0749573	0.641377	-0.0505494	0.713986	-0.221848	0.129659	-0.159851	0.318118	-0.166451	0.224528
AK2	0.0728793	0.622529	-0.156044	0.32993	-0.207064	0.129305	0.0303857	0.837559	-0.250638	0.113973	-0.168899	0.21769
AZIN2	0.076355	0.605985	0.0395802	0.805918	0.0961601	0.484937	0.0934442	0.52757	0.107639	0.502946	0.243814	0.0728415
RP11-131M11.2	-0.00575649	0.969025	-0.317868	0.0428399	0.0482253	0.726611	-0.146919	0.319021	-0.115529	0.471965	0.0887229	0.519481
TRIM62	0.169762	0.248689	0.138181	0.388925	-0.129932	0.34441	0.106295	0.472101	0.032243	0.841384	0.0307918	0.823406
RP11-131M11.3	-0.304225	0.0355279	-0.0302981	0.85084	0.129932	0.34441	-0.188631	0.199146	-0.018021	0.910957	0.324757	0.0155585
ZNF362	0.325513	0.0239674	0.00980749	0.951472	0.109233	0.427272	0.057613	0.697308	-0.0353602	0.826275	0.112246	0.414557
RP11-415J8.3	0.135766	0.357525	-0.190195	0.233618	0.0421972	0.759688	0.0214551	0.884913	-0.102574	0.523365	0.0232674	0.8661
PHC2	0.0191159	0.89739	-0.03923	0.807603	-0.126664	0.356785	0.152255	0.301563	0.231448	0.145388	-0.23187	0.0884933
RN7SKP16	-0.0742913	0.615786	-0.0378289	0.814351	-0.0681255	0.621163	-0.0267917	0.856558	0.00642912	0.968178	-0.161484	0.238862
ZSCAN20	-0.115999	0.432375	0.0367781	0.819422	0.0342807	0.803774	-0.187651	0.201534	-0.286778	0.0690822	0.151366	0.269964
RP4-580O19.2	-0.176062	0.2313	-0.0921204	0.566755	-0.122524	0.372845	0.0214551	0.884913	0.0783184	0.626455	-0.084705	0.538643
CSMD2	-0.0516998	0.727105	-0.0896685	0.577167	-0.00399457	0.976909	0.0698109	0.63729	-0.0936119	0.560464	-0.0375492	0.785489
C1orf94	-0.160639	0.275404	0.191596	0.230127	0.0282525	0.837764	-0.172839	0.240088	0.167547	0.295067	-0.0210393	0.878821
SMIM12	0.0347562	0.81458	-0.253594	0.109631	-0.264222	0.0512579	0.0803751	0.587091	0.131213	0.41351	-0.200932	0.141298
GJB5	0.0930814	0.529181	-0.0828383	0.606618	-0.133854	0.329916	-0.189938	0.195994	0.0647783	0.687405	-0.0816002	0.553682
GJB4	0.201369	0.169922	-0.156219	0.32938	0.0208444	0.879935	-0.127424	0.388097	-0.148162	0.355238	-0.0767057	0.577788
GJB3	0.0595199	0.687792	-0.00402808	0.980059	-0.0262189	0.849301	-0.109889	0.457164	0.0513356	0.749914	-0.231797	0.0885966
RP11-244H3.1	-0.0166178	0.910741	0	1	-0.134217	0.328594	-0.0380094	0.797574	-0.156052	0.329904	-0.148444	0.279427
ZMYM6	-0.109047	0.46064	0.0781097	0.627377	-0.0872995	0.52623	-0.132434	0.369557	-0.161994	0.311588	0.0406175	0.768429
ZMYM1	-0.197567	0.178298	0.0306484	0.849136	0.0705223	0.608909	-0.164453	0.264013	0.0252294	0.875579	-0.000328739	0.998099
EFCAB14P1	-0.0459433	0.756502	0.39335	0.0109507	0.154481	0.260114	-0.162602	0.269502	0.339575	0.0298484	0.0119076	0.931241
SFPQ	0.200934	0.170865	0.248515	0.117172	0.118965	0.386992	-0.0344153	0.816367	-0.0550372	0.732523	0.0698387	0.612393
ZMYM4	-0.154882	0.293199	0.113662	0.479205	-0.0192466	0.889078	0.052821	0.721423	-0.0993592	0.536532	-0.0287098	0.835174
SNORA62	-0.0688607	0.64189	0.400881	0.00939154	0.227908	0.09423	-0.00631674	0.966012	-0.0349705	0.82816	0.1468	0.284845
RPL5P4	0.244922	0.0933852	-0.132751	0.408006	0.131385	0.338997	0.128513	0.384021	-0.0556216	0.729789	0.188111	0.169025
KIAA0319L	-0.123927	0.401355	-0.18389	0.24977	-0.127754	0.35263	-0.133196	0.366783	-0.121277	0.450052	-0.117067	0.394666
RP4-728D4.3	-0.312697	0.0304714	-0.0563931	0.726186	-0.0228053	0.868735	-0.0663258	0.654226	-0.109685	0.494816	-0.1102	0.423166
NCDN	0.212338	0.147358	-0.0238182	0.882489	-0.00973222	0.94378	0.0784147	0.596272	0.0624404	0.698143	-0.163493	0.232991
RP4-728D4.2	0.124036	0.400939	-0.0879172	0.584657	0.100881	0.463655	0.14583	0.322661	0.0425686	0.791578	0.146508	0.285815
TFAP2E	0.265342	0.0683476	0.0250441	0.876486	-0.133419	0.331507	0.0923551	0.532414	0.00662394	0.967214	-0.154653	0.259576
PSMB2	0.268926	0.064563	0.0171631	0.91518	-0.0308671	0.822981	0.0271184	0.854827	-0.0734478	0.648125	-0.024838	0.857152
C1orf216	-0.0372543	0.801514	-0.116814	0.467018	0.207863	0.127801	-0.00849493	0.954303	-0.00935145	0.953726	0.146946	0.28436
CLSPN	0.165309	0.261501	-0.147988	0.355809	0.0555608	0.687024	-0.00544547	0.970698	-0.209434	0.188783	0.0680489	0.621557
AGO4	-0.213642	0.144832	-0.0574439	0.721286	-0.00675445	0.960965	-0.110652	0.454029	0.179236	0.262165	-0.0972701	0.479888
AGO1	-0.088411	0.550137	0.0842393	0.600525	-0.124776	0.364057	0.110979	0.452689	0.154396	0.335125	-0.08339	0.544988
RP4-789D17.4	-0.0815684	0.581534	-0.239933	0.130794	-0.0248389	0.857147	0.0413855	0.780023	-0.049777	0.757274	0.0639944	0.642525
AGO3	-0.188769	0.198811	-0.0875669	0.58616	-0.0628237	0.648633	-0.114899	0.43678	0.0298077	0.853228	0.0481419	0.727065
RP4-665N4.8	-0.224938	0.124267	-0.00297727	0.98526	-0.0414709	0.763703	-0.199304	0.174435	-0.0667265	0.678503	0.054461	0.692909
RP4-665N4.4	0.0117302	0.936929	0.122769	0.444455	0.00275988	0.984045	0.067197	0.649975	0.200082	0.209748	0.0857642	0.533558
TEKT2	0.062018	0.675398	0.119791	0.455661	-0.000435771	0.997481	0.0842958	0.568922	0.122348	0.446029	0.0180076	0.896178
ADPRHL2	0.0209623	0.887539	-0.00472861	0.976592	0.181063	0.185862	-0.0473756	0.749154	-0.299052	0.057516	0.169045	0.217287
COL8A2	0.119583	0.418189	0.0779345	0.628152	-0.128988	0.347957	0.0787414	0.594737	-0.310741	0.0479922	0.102639	0.455859
TRAPPC3	-0.138916	0.346374	0.12417	0.439234	0.0504042	0.714773	-0.105315	0.476219	0.0378929	0.814043	-0.00405444	0.976563
MAP7D1	0.041816	0.777793	-0.253068	0.110394	-0.135016	0.325696	-0.0481379	0.745252	0.0230864	0.886075	-0.184459	0.177606
RN7SL131P	-0.0761377	0.607014	-0.223296	0.160508	-0.0798187	0.5624	-0.153562	0.297383	0.0624404	0.698143	-0.195344	0.152934
THRAP3	0.152275	0.301498	-0.0604211	0.707465	-0.0247663	0.85756	-0.0188413	0.898856	-0.107444	0.503723	0.0880654	0.522593
UBE2V2P4	0.0270446	0.855218	-0.151491	0.34441	-0.00472085	0.972712	-0.283709	0.0506848	-0.116601	0.467837	-0.0598669	0.66416
SH3D21	-0.0458347	0.75706	0.108758	0.49849	-0.0408898	0.76692	0.0656723	0.657421	0.17495	0.273934	0.0416037	0.762968
EVA1B	0.0950364	0.520528	0.288796	0.067064	-0.0278893	0.839822	0.0133958	0.927996	0.0468547	0.771129	-0.166232	0.225147
RP11-268J15.5	0.214402	0.143373	-0.167953	0.293881	-0.145838	0.288048	0.0487914	0.741912	0.0956575	0.551889	-0.0453294	0.742444
STK40	-0.323884	0.0247233	-0.166377	0.2985	-0.268653	0.04734	0.0376826	0.799278	-0.014222	0.929675	-0.281692	0.0372057
LSM10	0.0295427	0.842008	-0.285118	0.0707783	-0.0246211	0.858387	0.101395	0.49288	-0.0611741	0.703984	-0.0816367	0.553503
OSCP1	0.161942	0.271476	0.131175	0.413644	0.00181571	0.989503	0.107711	0.466186	0.248495	0.117202	0.0239249	0.862352
MRPS15	0.40252	0.00456411	-0.0943971	0.557165	0.0605722	0.660443	0.159879	0.277711	0.0449064	0.780406	0.0979641	0.476745
CSF3R	-0.238949	0.101916	-0.150615	0.347239	-0.0818523	0.552453	-0.0735138	0.619495	-0.00438349	0.9783	-0.153192	0.264159
GRIK3	-0.00445313	0.976036	0.00980749	0.951472	-0.135525	0.323861	0.0506428	0.732475	0.177093	0.268007	-0.0595382	0.665895
RNU6-636P	-0.101988	0.49034	-0.107882	0.501975	0.00450297	0.973971	0.078088	0.597808	0.000487055	0.997589	0.00609993	0.964745
LINC01137	-0.0477897	0.747033	-0.212788	0.181639	-0.206991	0.129443	0.0338708	0.819224	-0.275088	0.0817339	-0.229606	0.0917379
ZC3H12A	-0.0901488	0.542293	-0.0901939	0.574929	-0.116278	0.397883	0.0619694	0.675639	0.199692	0.210655	-0.131459	0.338722
MEAF6	0.332247	0.0210454	0.22925	0.149358	0.0553429	0.688188	0.17578	0.232061	0.158585	0.322017	0.0340427	0.805109
SNIP1	-0.247855	0.0894056	-0.221544	0.1639	-0.0841764	0.541189	-0.247115	0.0903967	-0.0819226	0.610615	-0.0745141	0.588734
FTH1P1	0.115673	0.433678	-0.24221	0.12707	-0.150922	0.271387	0.183403	0.212113	0.238657	0.132916	-0.151402	0.269847
RP3-423B22.5	0.226458	0.121676	-0.207008	0.194072	0.104948	0.445732	0.0498805	0.736356	-0.0621482	0.69949	0.169045	0.217287
DNALI1	0.0757033	0.609073	0.157971	0.323919	0.0894783	0.515917	0.0632763	0.669187	0.164917	0.302821	0.147859	0.281345
GNL2	0.230585	0.11485	0.162174	0.311045	0.135597	0.3236	-0.0715534	0.62889	0.0252294	0.875579	0.266936	0.0488285
C1orf109	0.372434	0.00913915	0.142384	0.374518	0.233137	0.0867174	-0.040841	0.782847	-0.0687721	0.669201	0.327752	0.0145764
CDCA8	0.108179	0.464242	0.0492126	0.759944	0.110613	0.421421	0.143542	0.33039	-0.0353602	0.826275	0.102932	0.45457
EPHA10	-0.0753774	0.610619	-0.079861	0.619655	-0.0981937	0.475707	0.128295	0.384834	-0.026788	0.867959	-0.142307	0.300004
MANEAL	0.0267188	0.856944	0.0908944	0.57195	-0.1003	0.466247	-0.0615338	0.677794	0.250638	0.113973	-0.111406	0.41808
YRDC	0.359618	0.0120581	-0.0408062	0.800027	0.135597	0.3236	0.28262	0.0516169	0.0255217	0.874149	0.123423	0.369322
C1orf122	0.118714	0.421603	-0.0390548	0.808446	0.0190287	0.890326	-0.0934442	0.52757	0.138421	0.388092	-0.0783859	0.569458
MTF1	-0.178668	0.224356	-0.141333	0.378089	-0.247227	0.068799	-0.100088	0.4985	0.0435427	0.786918	-0.282532	0.0366197
INPP5B	-0.0990551	0.502964	-0.0478115	0.766585	-0.0248389	0.857147	-0.00174255	0.990621	-0.125076	0.435877	-0.00869331	0.949773
SF3A3	0.174433	0.235715	-0.115939	0.470386	0.0512031	0.710448	-0.0284253	0.847911	-0.142999	0.372435	0.0652363	0.636072
RNU6-510P	-0.110242	0.455712	-0.313314	0.046077	-0.095216	0.489255	0.039643	0.789069	-0.105593	0.511143	-0.0303535	0.825881
FHL3	-0.116976	0.42848	-0.148338	0.354659	-0.194572	0.154596	-0.0394252	0.790201	0.043153	0.788781	-0.30233	0.0248696
UTP11L	-0.303682	0.0358744	0.176535	0.269543	0.0300682	0.827492	-0.066108	0.65529	-0.1204	0.453358	0.0632274	0.646524
POU3F1	0.00923211	0.950342	0	1	0.0689244	0.617067	0.284471	0.0500404	0.00116893	0.994213	0.111844	0.41624
RP11-329N22.2	-0.233518	0.11018	-0.226973	0.153552	0.128262	0.350701	-0.105097	0.477136	0.00769546	0.961914	0.0534748	0.698202
RP11-334L9.1	-0.033127	0.823129	0.0427326	0.790792	-0.177867	0.193879	-0.340233	0.0179749	0.115724	0.471213	-0.263612	0.0518181
RRAGC	-0.193331	0.187976	-0.211036	0.185345	-0.224567	0.0992889	-0.174364	0.235903	0.0333145	0.836184	-0.194577	0.154585
RP5-864K19.4	-0.0764636	0.605472	0.0246939	0.8782	0.203578	0.136026	-0.233719	0.109864	0.0773443	0.630765	0.217917	0.109983
MYCBP	0.248507	0.0885394	0.0660254	0.681701	0.149905	0.274667	0.161621	0.272438	0.121569	0.448953	0.208274	0.127032
RHBDL2	0.0456175	0.758176	-0.0868663	0.589171	0.0506947	0.713199	-0.168265	0.252948	0.0296129	0.854177	0.00624603	0.963901
RNU6-605P	-0.196915	0.179763	-0.00665508	0.96706	0.0772041	0.575311	-0.306362	0.0341915	0.158877	0.321114	0.0203453	0.882789
AKIRIN1	-0.0452916	0.759852	-0.0413316	0.797506	-0.162833	0.234907	-0.213571	0.144968	0.174755	0.274477	-0.116154	0.398389
NDUFS5	0.23808	0.103205	0.0756578	0.638255	0.183968	0.178782	0.0369203	0.803258	-0.0777339	0.629039	0.15206	0.267748
MACF1	-0.2686	0.0649	-0.0113837	0.943685	-0.0504768	0.714379	-0.131562	0.372743	-0.167255	0.295923	-0.045439	0.741842
HSPE1P8	-0.0205279	0.889856	-0.28827	0.067585	0.0175035	0.899069	-0.0211284	0.886654	-0.170177	0.287442	-0.0318876	0.817228
RP11-69E11.4	-0.253503	0.0821144	-0.106131	0.508982	0.166247	0.225106	0.0652367	0.659554	0.0712074	0.658191	0.220547	0.105653
PABPC4	0.105789	0.474226	0.277587	0.0788884	0.187236	0.171053	-0.133958	0.364022	-0.0624404	0.698143	0.0939827	0.494924
RP11-69E11.8	0.00955795	0.948592	0.210686	0.186093	-0.0426329	0.757281	-0.0380094	0.797574	0.033412	0.835711	-0.00916815	0.947034
HEYL	0.105789	0.474226	-0.14361	0.370376	-0.00915119	0.947131	-0.211611	0.148782	-0.219856	0.167217	0.00153411	0.991131
PPIE	-0.193657	0.187218	-0.0472861	0.769079	0.0516389	0.708094	0.0181879	0.902347	0.0225993	0.888463	-0.0174231	0.89953
RP1-144F13.4	-0.0266102	0.857519	-0.102979	0.521717	-0.0413982	0.764105	-0.23666	0.105338	-0.0888388	0.58071	-0.0601226	0.662812
BMP8B	-0.13707	0.352884	0.0267955	0.867922	-0.0702318	0.610388	-0.102266	0.489152	0.19453	0.222935	0.100156	0.466892
TRIT1	0.204953	0.16229	0.197551	0.215691	0.0864279	0.530384	0.25561	0.0795166	0.119231	0.457787	0.258498	0.0567064
MYCL	0.175627	0.232472	0.092996	0.563058	0.248535	0.0672989	0.0166631	0.910498	0.0225993	0.888463	0.175656	0.19957
MFSD2A	-0.0764636	0.605472	-0.15692	0.327189	-0.201907	0.139337	0.240036	0.10032	0.164527	0.303981	-0.10589	0.441636
RP3-342P20.2	0.252634	0.0832048	-0.218392	0.170135	0.103714	0.451132	0.0861473	0.560434	-0.0647783	0.687405	0.19969	0.143825
CAP1	-0.177908	0.226366	-0.242735	0.126222	-0.175834	0.199108	-0.13875	0.346955	-0.105983	0.509576	-0.154434	0.26026
PPT1	0.215054	0.142132	-0.175309	0.272935	-0.096378	0.483944	-0.0992164	0.502265	0.118647	0.46001	-0.170907	0.212187
RP11-115D7.3	-0.194526	0.185209	-0.182489	0.253459	0.171621	0.210256	0.0950778	0.520345	0.0613689	0.703084	0.114401	0.405596
RLF	-0.354622	0.0133952	-0.0926458	0.564535	-0.173146	0.20617	-0.0605536	0.682654	-0.123127	0.443115	-0.164954	0.228785
RNU6-1237P	-0.224069	0.125766	-0.0763583	0.63514	-0.105965	0.441313	-0.115226	0.435468	-0.156929	0.32716	-0.0762673	0.579969
TMCO2	-0.18638	0.204659	-0.157796	0.324463	-0.0140173	0.919096	-0.0746029	0.614302	0.0526019	0.74395	-0.00788972	0.954411
RP1-39G22.7	0.119692	0.417763	-0.036603	0.820267	-0.0264368	0.848063	0.104989	0.477596	0.110854	0.490201	0.0180806	0.895759
ZMPSTE24	0.275334	0.0582148	0.315066	0.0448093	0.00929645	0.946293	0.216294	0.139791	0.30402	0.0532989	0.0722494	0.600143
RP1-39G22.4	-0.258499	0.0760609	-0.18284	0.252534	-0.113664	0.408649	-0.0314748	0.83182	-0.196186	0.218944	-0.00533287	0.969176
COL9A2	0.02976	0.840861	0.0977246	0.543287	-0.0116206	0.932894	0.0884344	0.550031	0.382728	0.0135224	-0.129267	0.346906
RP1-228H13.1	0.0185728	0.90029	-0.195099	0.221557	0.151285	0.270222	0.0389895	0.792468	0.0748116	0.642027	0.163931	0.231724
SMAP2	-0.144998	0.325456	-0.114888	0.474446	-0.0752431	0.585083	0.042039	0.776638	-0.031756	0.84375	-0.0844127	0.54005
RP1-228H13.2	0.156077	0.289446	-0.122594	0.44511	-0.00261463	0.984885	0.0450885	0.760897	-0.10988	0.494045	0.0589538	0.668984
ZFP69B	-0.195612	0.182719	-0.0768837	0.632807	0.194935	0.153813	0.0315837	0.831246	-0.153812	0.33698	0.179126	0.190692
RP1-228H13.5	0.204301	0.163659	0.018389	0.909146	0.1003	0.466247	-0.0799394	0.589126	-0.033412	0.835711	0.187856	0.169616
ZFP69	0.176713	0.229551	0.00245187	0.987861	0.364377	0.00623912	-0.0662169	0.654758	-0.237001	0.135709	0.414758	0.00164164
RP11-656D10.3	-0.139133	0.345613	0.161473	0.313168	-0.0298503	0.828723	0.00914838	0.950792	-0.113776	0.478761	-0.185189	0.175865
EXO5	0.192245	0.190516	0.0548169	0.733555	-0.215561	0.113976	0.073296	0.620536	0.0326327	0.839492	0.0106292	0.938608
ZNF684	-0.38134	0.00748976	-0.153242	0.338795	-0.0273809	0.842704	-0.117731	0.425486	-0.20807	0.191744	0.169446	0.21618
GTF2F2P2	-0.155208	0.292173	-0.150615	0.347239	-0.035588	0.796448	0.0800483	0.588617	0.158001	0.323826	-0.0869696	0.5278
RIMS3	0.178125	0.225791	-0.110159	0.49294	-0.0513484	0.709663	0.162711	0.269177	-0.153033	0.339464	-0.0606705	0.659926
NFYC-AS1	-0.333116	0.0206912	-0.0579693	0.718841	0.0992105	0.471127	-0.370183	0.00960262	-0.255411	0.107024	0.0576023	0.676148
NFYC	0.0921038	0.533535	-0.15692	0.327189	-0.296252	0.0280808	0.207037	0.15797	-0.21294	0.181318	-0.205279	0.132714
RN7SL326P	0.0024981	0.986555	-0.123644	0.441188	-0.130368	0.34278	0.130364	0.377149	-0.0154883	0.923431	0.08686	0.528323
CITED4	0.160204	0.276721	0.0192647	0.904839	-0.0766231	0.578198	-0.129275	0.381182	0.116601	0.467837	0.0726512	0.598112
CTPS1	-0.107092	0.468766	-0.0823129	0.60891	0.166682	0.223876	0.0915927	0.535818	-0.140856	0.379717	0.109251	0.427198
SLFNL1-AS1	-0.151298	0.304648	0.0574439	0.721286	0.0886068	0.52003	0.0909393	0.538744	-0.0859164	0.593265	0.0987677	0.473119
SCMH1	0.0871076	0.556054	0.0367781	0.819422	0.126809	0.356229	-0.00457419	0.975385	0.185081	0.246665	0.120099	0.382451
RPL23AP17	0.201369	0.169922	-0.0152366	0.924672	-0.166537	0.224285	0.0874542	0.554478	0.113679	0.47914	-0.0750254	0.586172
FOXO6	0.228956	0.117509	0.11769	0.463662	-0.0637678	0.643706	0.0981273	0.506992	-0.14787	0.356198	0.0622412	0.651681
RP11-399E6.4	-0.134028	0.363769	-0.00350268	0.98266	-0.0892604	0.516944	-0.021673	0.883753	0.225896	0.155567	0.0380971	0.782435
EDN2	0.0449658	0.761529	-0.0500883	0.755802	-0.00827965	0.95216	0.0111088	0.940265	-0.141538	0.377391	-0.0301344	0.827118
HIVEP3	-0.246009	0.0918955	-0.069353	0.666569	0.126955	0.355674	0.0194948	0.895367	-0.158001	0.323826	0.177044	0.195984
FOXJ3	0.225698	0.122967	0.0329251	0.838073	-0.0559239	0.685085	0.27957	0.0543008	0.216545	0.173868	-0.0540227	0.69526
RP11-223A3.1	0.00130336	0.992985	0.0556925	0.729458	0.088752	0.519343	0.177631	0.227102	0.292817	0.0631807	0.129559	0.345808
RIMKLA	-0.133051	0.36731	0.0534158	0.740125	0.0989926	0.472107	-0.0791771	0.592694	0.14183	0.376396	-0.0215506	0.875898
ZMYND12	-0.00803736	0.956762	0.212963	0.181271	0.127608	0.353182	0.0811374	0.583538	0.0831889	0.605091	0.0962108	0.484706
PPCS	0.267623	0.0659194	0.297727	0.0586839	0.22021	0.106201	0.13178	0.371945	0.0827019	0.607213	0.0721764	0.600513
CCDC30	-0.0366026	0.804917	0.257622	0.103918	0.13872	0.312475	-0.0340886	0.818081	0.107347	0.504113	0.171565	0.210407
RP11-163G10.2	0.0679918	0.646108	-0.114362	0.476482	-0.149978	0.274432	-0.0419301	0.777202	0.190731	0.23228	0.0443797	0.747659
RNU6-536P	-0.0911263	0.537905	0.0655	0.684102	-0.28129	0.037489	0.0168809	0.909333	0.0182158	0.909998	-0.053767	0.696632
RP11-163G10.4	0.150863	0.306055	0.171456	0.283781	-0.163995	0.231538	-0.164889	0.262732	0.0103256	0.948912	0.10852	0.430314
PPIH	-0.255892	0.0791738	-0.103329	0.520295	0.151067	0.270921	-0.0559794	0.705498	-0.360713	0.0205109	0.158781	0.246919
RP5-994D16.3	-0.190616	0.194373	0.0961484	0.54984	-0.0536725	0.69714	0.0124157	0.933252	0.146409	0.361024	-0.0989138	0.472462
YBX1	0.377756	0.00811958	0.127848	0.425692	0.214399	0.115986	0.140384	0.341251	-0.111828	0.486372	0.133285	0.331995
CLDN19	0.0621267	0.674861	-0.250441	0.114267	-0.136106	0.321772	0.0896324	0.544619	-0.132771	0.407936	-0.248453	0.0673916
P3H1	-0.1198	0.417338	-0.165677	0.300568	-0.0783662	0.569556	0.0466132	0.753062	-0.0110074	0.945543	0.0323625	0.814554
C1orf50	-0.121864	0.409301	-0.0863409	0.591434	0.0275262	0.841881	-0.166087	0.259232	-0.32847	0.0360149	0.00368918	0.978674
RP5-994D16.9	0.103182	0.485245	0.367956	0.0179371	-0.00849753	0.950903	0.0524943	0.723078	0.160923	0.314842	-0.0472288	0.732047
RP5-994D16.11	-0.125339	0.395969	0.0394051	0.80676	0.0376942	0.784681	-0.068504	0.64362	0.0997488	0.534927	-0.00657477	0.962003
SVBP	-0.0464864	0.753713	0.205957	0.196396	0.0682708	0.620417	0.181879	0.216003	0.155663	0.331128	0.0690351	0.6165
ERMAP	-0.0387749	0.793586	0.256396	0.105632	0.114753	0.404143	-0.137988	0.349637	-0.0108126	0.946506	0.0214411	0.876524
ZNF691	-0.174107	0.236605	0.0656752	0.683301	0.0471359	0.732554	-0.0284253	0.847911	-0.0134427	0.93352	0.289984	0.0317486
RP11-342M1.7	0.0449658	0.761529	-0.165677	0.300568	-0.0360237	0.79401	-0.276521	0.0570961	0.0150987	0.925352	-0.0395582	0.774307
ATP6V1E1P1	0.0423591	0.774982	-0.0551671	0.731915	-0.0154699	0.910745	-0.253105	0.0826119	-0.0533812	0.740288	-0.135038	0.325617
SLC2A1	0.179972	0.220938	-0.109283	0.496405	0.00806176	0.953418	-0.0322372	0.827807	-0.0641938	0.690084	-0.123971	0.367184
SLC2A1-AS1	-0.0461605	0.755386	-0.0203155	0.899674	-0.0961601	0.484937	0.0211284	0.886654	0.0892284	0.579045	-0.0970509	0.480883
FAM183A	0.109265	0.459742	0.0854653	0.595214	0.14257	0.299104	0.0686129	0.643092	0.0756883	0.63812	0.143732	0.295142
EBNA1BP2	0.206473	0.159129	0.310687	0.0480327	0.169951	0.214796	0.0865829	0.558445	0.175242	0.273121	0.210027	0.123792
CFAP57	-0.0280222	0.850044	0.326449	0.0372418	0.0939087	0.495265	0.195383	0.183241	0.0993592	0.536532	0.145339	0.289718
TMEM125	0.0817856	0.580525	0.146587	0.360433	0.0416161	0.7629	-0.0198215	0.893624	0.098385	0.540553	-0.0321068	0.815993
C1orf210	0.0875421	0.554078	-0.054992	0.732735	0.010168	0.941267	-0.0225442	0.879114	0.0560113	0.727968	-0.108849	0.42891
TIE1	-0.239492	0.101116	-0.1303	0.416796	0.00145257	0.991602	0.0841869	0.569423	0.0105204	0.94795	-0.0316685	0.818463
RP1-92O14.3	0.292386	0.0437351	0.179337	0.261892	-0.0677624	0.623029	0.131998	0.371148	0.0904948	0.573649	0.0625334	0.650151
CDC20	0.255566	0.0795698	-0.103679	0.518874	0.268943	0.0470919	0.069702	0.637817	-0.209044	0.189626	0.195782	0.151997
ELOVL1	0.0049962	0.973114	-0.107882	0.501975	-0.116206	0.39818	-0.00294055	0.984174	-0.0411074	0.798581	-0.133066	0.332798
MED8	-0.0472467	0.749814	0.0182139	0.910008	0.143296	0.296624	-0.15476	0.293585	0.0509459	0.751752	-0.0574197	0.677118
SZT2	-0.0935158	0.527252	-0.223296	0.160508	-0.0315208	0.819295	0.032455	0.826662	-0.00311715	0.984568	-0.0952611	0.489048
HYI	0.311611	0.0310842	0.172332	0.281292	-0.013872	0.919932	0.230234	0.115419	0.0861113	0.592425	0.0776553	0.573073
PTPRF	0.26002	0.0742901	0.21629	0.174386	0.118675	0.388161	0.148334	0.314328	0.146019	0.362317	0.134052	0.329195
KDM4A	0.0444227	0.764326	0.00718048	0.964461	0.174018	0.203861	-0.0282075	0.849063	-0.141148	0.378719	0.201517	0.14012
KDM4A-AS1	0.0131422	0.929356	0.0567433	0.724551	0.0975401	0.478664	0.301788	0.0371047	0.160825	0.315139	0.060013	0.663389
ST3GAL3	0.054741	0.711728	0.310687	0.0480327	0.0252747	0.854668	-0.101721	0.49148	0.0599077	0.709842	0.0572736	0.677895
ARTN	0.132073	0.370872	0.0352019	0.82704	0.110177	0.423264	0.0287521	0.846184	0.153422	0.338221	0.10768	0.433913
IPO13	0.216249	0.139876	0.25587	0.106373	-0.0265094	0.847651	0.256699	0.0781996	0.0849423	0.597477	-0.091645	0.505763
DPH2	0.190073	0.195671	0.14396	0.369198	0.227836	0.0943378	0.0034851	0.981244	0.0748116	0.642027	0.101653	0.460222
ATP6V0B	-0.0746172	0.614234	0.016988	0.916043	-0.22493	0.0987291	-0.0302768	0.838134	0.158585	0.322017	-0.230628	0.0902613
B4GALT2	0.13001	0.37846	0.103329	0.520295	0.00726285	0.95803	-0.151275	0.304722	0.0416919	0.795778	-0.107863	0.433129
CCDC24	-0.190399	0.194891	0.0789853	0.623511	0.115407	0.401453	-0.153889	0.296344	-0.166378	0.298498	0.186212	0.173449
SLC6A9	-0.0984034	0.505791	-0.0103329	0.948876	-0.135089	0.325434	-0.17774	0.226812	0.0224045	0.889419	0.0687794	0.617809
RP5-1198O20.4	-0.158032	0.283372	-0.123294	0.442493	-0.0325376	0.813568	-0.132543	0.36916	0.105691	0.510751	-0.0770344	0.576154
KLF17	-0.13316	0.366916	0.0950976	0.55423	0.055125	0.689354	-0.0482468	0.744695	0.189075	0.236435	0.0259338	0.85092
RP11-570P14.1	0.153253	0.298368	-0.0182139	0.910008	0.109887	0.424495	-0.0390984	0.791901	-0.255314	0.107163	0.119661	0.384203
DMAP1	-0.0711415	0.630872	-0.0858155	0.593701	-0.0134363	0.922439	-0.0170988	0.908168	-0.148649	0.353641	-0.178724	0.191706
ERI3	-0.188009	0.200659	0.0679519	0.672925	-0.179392	0.190023	0.159117	0.280038	0.0295155	0.854652	-0.0410193	0.766203
RNF220	-0.0284566	0.847746	0.158496	0.322292	0.0713938	0.604478	0.10183	0.491014	-0.121764	0.448221	0.214411	0.115967
TMEM53	0.149669	0.309946	0.09825	0.541111	0.0470633	0.732951	-0.0426925	0.773257	0.0615637	0.702185	-0.00142453	0.991764
C1orf228	0.086999	0.556549	0.00332754	0.983527	0.0099501	0.942523	0.162166	0.270804	-0.0484132	0.763731	0.129121	0.347456
RNU5F-1	0.0508309	0.731519	-0.00823129	0.959264	0.161671	0.23831	-0.030059	0.839283	0.0123712	0.938809	0.0917546	0.505253
KIF2C	-0.00195503	0.989478	0.00875669	0.956667	0.0299956	0.827902	0.149315	0.311105	-0.0609792	0.704884	0.0797008	0.562979
RPS8	0.244488	0.0939863	-0.155519	0.331581	0.185421	0.175317	0.124374	0.399645	-0.0894232	0.578213	0.209589	0.124596
SNORD46	-0.276963	0.0566835	0.0931712	0.56232	0.0308671	0.822981	-0.00903947	0.951377	0.151377	0.344778	-0.048909	0.722889
SNORD38A	-0.154991	0.292857	-0.0113837	0.943685	-0.0987021	0.473414	-0.0627318	0.671872	0.00613689	0.969624	0.059246	0.667439
RPS15AP11	0.024981	0.86616	-0.0819626	0.61044	0.151213	0.270455	0.0817909	0.5805	0.252879	0.11067	0.0393025	0.775728
BEST4	0.074943	0.612684	0.117865	0.462992	0.0559239	0.685085	0.145503	0.323758	0.213038	0.181114	0.0136974	0.920936
PLK3	-0.169654	0.248996	-0.231877	0.144623	-0.139084	0.311198	-0.0907215	0.539721	0.105691	0.510751	-0.179199	0.190509
TCTEX1D4	0.153362	0.298022	0.223646	0.159836	0.0656562	0.633897	0.124483	0.399229	0.245378	0.122021	0.0811619	0.555821
BTBD19	-0.171609	0.243503	-0.176185	0.270509	0.0254926	0.853428	-0.00827711	0.955473	0.0409126	0.799516	-0.0720668	0.601067
PTCH2	-0.0579994	0.695377	-0.0373035	0.816886	-0.0303587	0.825851	0.232957	0.111062	0.245476	0.121868	0.0264817	0.847808
RP5-882O7.1	-0.00825459	0.955594	-0.00210161	0.989595	0.104512	0.447634	0.264323	0.0694548	0.0321456	0.841857	0.107351	0.435325
EIF2B3	-0.310307	0.031833	-0.126972	0.428895	-0.0140899	0.918678	-0.010782	0.942019	-0.187029	0.241638	-0.00602687	0.965167
RP5-882O7.4	0.133268	0.366522	0.0621725	0.699378	0.0464822	0.736128	0.0999788	0.49897	0.0902999	0.574477	0.0392295	0.776134
MRPS17P1	-0.122515	0.406782	-0.109809	0.494325	-0.0689244	0.617067	-0.0258115	0.861754	-0.118257	0.461496	-0.0344445	0.802855
HECTD3	0.232106	0.11241	0.138005	0.389532	0.00326828	0.981107	0.199413	0.174195	-0.0557191	0.729334	0.126016	0.359269
UROD	-0.0887368	0.548662	-0.0138356	0.931582	-0.0442308	0.748478	-0.0359401	0.808381	-0.0383799	0.811696	0.0118346	0.931661
ZSWIM5	-0.0500706	0.735388	0.101928	0.525997	-0.0174308	0.899486	0.0428014	0.772694	0.078708	0.624734	0.196184	0.151141
LINC01144	-0.247638	0.0896958	-0.0525401	0.744241	0.0679076	0.622282	-0.0775434	0.600372	-0.10121	0.528931	0.184532	0.177431
HPDL	0.0997068	0.500144	-0.24221	0.12707	-0.256524	0.0586906	0.0825533	0.576965	-0.00633171	0.96866	-0.317525	0.0181654
MUTYH	0.230042	0.115731	0.179862	0.260474	-0.00479348	0.972293	0.181116	0.217967	0.165501	0.301087	0.199362	0.144499
TOE1	-0.0774411	0.600855	-0.218742	0.169434	0.102188	0.457852	-0.025267	0.864643	-0.098385	0.540553	0.0983293	0.475095
TESK2	-0.299012	0.0389702	-0.0952728	0.553497	-0.0952886	0.488922	-0.218036	0.136551	-0.0303922	0.850383	-0.044745	0.745652
RP11-291L19.1	0.272184	0.0612694	-0.239583	0.131374	-0.124122	0.366595	0.174037	0.236795	-0.0822148	0.609338	-0.0676836	0.623434
CCDC163P	-0.0505051	0.733176	-0.0935214	0.560845	0.0169224	0.902403	0.0947511	0.521786	0.0274699	0.864628	0.0846319	0.538994
MMACHC	-0.00521343	0.971946	-0.0912447	0.570464	-0.0377668	0.784276	0.0633852	0.668651	-0.147772	0.356519	0.118492	0.388898
PRDX1	0.326599	0.0234743	0.0744319	0.643723	0.053963	0.69558	0.00795038	0.957229	0.0940016	0.558826	0.0967587	0.482211
HMGB1P48	0.236668	0.105326	0.0486872	0.762432	0.0166319	0.904071	0.177304	0.227972	-0.152448	0.341333	0.0504066	0.71476
AKR1A1	0.0881938	0.551121	0.127848	0.425692	0.0845396	0.539439	-0.028861	0.845609	0.0708178	0.659948	-0.0593921	0.666667
NASP	-0.000325839	0.998246	0.0845896	0.599005	0.135452	0.324123	-0.253977	0.0815247	-0.289213	0.0666523	0.154398	0.260374
CCDC17	0.133811	0.364554	0.0388797	0.809289	-0.0396552	0.773769	0.12786	0.386463	0.131894	0.411066	-0.0250207	0.856113
GPBP1L1	-0.023026	0.87655	-0.152542	0.341034	0.121943	0.375133	-0.123285	0.403818	-0.228429	0.150861	0.167511	0.22155
RPS15AP10	-0.11122	0.451702	0.0795107	0.621196	-0.0604269	0.661208	-0.0868007	0.557452	-0.254535	0.108276	0.120318	0.381577
TMEM69	0.170414	0.24685	0.317518	0.0430821	0.0213528	0.877029	0.352213	0.0140839	0.158682	0.321716	0.0395947	0.774104
IPP	-0.0218312	0.88291	0.095623	0.552033	0.0838133	0.542941	-0.156503	0.288116	0.121179	0.450419	0.10695	0.437056
RP11-767N6.7	0.192136	0.190772	0.0732059	0.649209	0.00740811	0.957191	0.10782	0.465732	-0.00740323	0.963359	0.0284907	0.836415
RP11-630I5.1	0.115564	0.434113	-0.0395802	0.805918	0.012129	0.929966	-0.0701376	0.635712	0.00243527	0.987944	0.0510275	0.711398
MAST2	0.198219	0.176841	0.121893	0.447735	0.170967	0.212024	0.110434	0.454924	-0.100723	0.530926	0.0103735	0.940082
TMA16P2	-0.0760291	0.607528	0.226798	0.153878	-0.0262189	0.849301	0.150513	0.307194	0.104814	0.514283	0.0870792	0.527279
PIK3R3	0.0166178	0.910741	0.26813	0.0900815	-0.0120563	0.930384	-0.115117	0.435905	0.0533812	0.740288	-0.0642136	0.641385
RP4-533D7.4	0.0375801	0.799813	-0.201929	0.205484	-0.036169	0.793197	-0.0474845	0.748596	-0.0166573	0.917672	-0.35617	0.00761001
RP4-533D7.3	-0.0024981	0.986555	-0.250792	0.113745	-0.159565	0.244563	-0.0222175	0.880853	-0.0977032	0.543376	-0.164223	0.230881
RP4-533D7.5	0.173564	0.238093	0.104905	0.513916	0.0230232	0.867492	0.13984	0.343146	0.161507	0.313065	-0.0257877	0.851751
TSPAN1	0.136309	0.355587	0.0332754	0.836373	0.0177214	0.897819	-0.0800483	0.588617	0.162287	0.310704	0.0324355	0.814143
POMGNT1	-0.0583252	0.693749	0.0943971	0.557165	-0.00769862	0.955514	-0.291224	0.0446185	0.123127	0.443115	0.031632	0.818668
LURAP1	0.0329097	0.824271	-0.120842	0.451688	0.251222	0.0642974	0.12187	0.409279	-0.130433	0.416314	0.164808	0.229203
RAD54L	0.0549582	0.710634	0.223296	0.160508	-0.018956	0.890742	0.2726	0.060859	0.171638	0.283262	-0.0637022	0.644048
LRRC41	0.0502878	0.734282	-0.0546417	0.734375	-0.0157604	0.909076	0.0344153	0.816367	-0.0989695	0.538138	-0.13387	0.32986
UQCRH	0.233627	0.110009	-0.0964987	0.548381	0.0893331	0.516601	0.0791771	0.592694	-0.144558	0.367192	0.0818194	0.552613
NSUN4	-0.233301	0.11052	-0.247114	0.11932	-0.064712	0.638793	-0.0753652	0.610677	-0.087475	0.586554	0.0412384	0.76499
RP4-603I14.3	-0.152819	0.299757	-0.174083	0.276356	0.0440855	0.749277	0.156612	0.287776	-0.0199692	0.901376	0.0787511	0.567655
FAAH	0.177365	0.22781	0.418044	0.00653209	-0.0441581	0.748878	-0.0848404	0.56642	0.15352	0.33791	0.15111	0.270783
DMBX1	-0.0424677	0.77442	-0.186517	0.242951	0.0633321	0.645978	-0.119691	0.417764	-0.0494848	0.758656	-0.0711536	0.605698
MKNK1-AS1	-0.0374715	0.80038	0.0253944	0.874772	-0.207863	0.127801	0.129058	0.381992	0.254437	0.108415	-0.136828	0.319186
KNCN	-0.0978603	0.508154	0.226273	0.15486	-0.0492421	0.721078	0.230016	0.115773	0.301876	0.0550866	0.065419	0.635125
MKNK1	-0.1488	0.312795	-0.103854	0.518164	-0.105239	0.444467	-0.190047	0.195733	0.0701359	0.663027	-0.190157	0.164354
MOB3C	-0.15347	0.297676	-0.272683	0.0845481	-0.275553	0.0417282	-0.0717712	0.627843	-0.245865	0.121258	-0.246627	0.069497
ATPAF1	0.0460519	0.755944	0.0315241	0.844877	-0.0045756	0.973552	0.213353	0.145388	0.0822148	0.609338	0.101544	0.460708
EFCAB14	0.171609	0.243503	0.187743	0.239813	0.0922382	0.503001	0.00392074	0.9789	-0.0362369	0.822036	-0.0238883	0.86256
CYP4B1	0.0842837	0.568978	0.100177	0.533169	0.0247663	0.85756	0.0547814	0.711524	0.0634145	0.693662	0.037878	0.783657
CYP4Z2P	0.180949	0.218398	0.383718	0.0132627	0.0825786	0.548921	0.107929	0.465279	0.213233	0.180706	0.1121	0.415168
RP11-346M5.1	0.101662	0.491735	-0.00858155	0.957532	-0.02404	0.861696	0.0717712	0.627843	0.296714	0.0595907	-0.0271027	0.844283
CYP4A11	0.04855	0.743145	0.240984	0.129065	0.219701	0.107031	-0.039643	0.789069	0.252197	0.111668	0.129523	0.345945
CYP4X1	0.0431194	0.771051	0.0593703	0.712333	0.180772	0.186581	-0.319213	0.0270019	0.0117867	0.941694	0.13113	0.339942
CYP4Z1	0.115456	0.434548	0.303332	0.0538675	0.00784388	0.954675	0.125681	0.394672	0.288336	0.0675192	-0.0410558	0.766001
RP11-184J23.2	-0.170305	0.247156	0.0164626	0.918631	0.154045	0.261477	0.0311481	0.833541	0.00253268	0.987461	-0.054388	0.693301
CYP4A22-AS1	-0.016835	0.909579	-0.161123	0.314233	0.057086	0.678893	-0.0971471	0.511265	0.00487055	0.97589	0.0954072	0.488378
CYP4A22	0.0713588	0.629826	0.0872166	0.587665	0.0124921	0.927874	-0.0371381	0.80212	-0.0875724	0.586136	-0.0270296	0.844698
LINC00853	-0.282394	0.0518119	-0.134328	0.402412	-0.150414	0.273024	0.0879987	0.552005	-0.00185081	0.990837	-0.214812	0.115269
PDZK1IP1	-0.156186	0.289106	-0.124695	0.437285	-0.0716843	0.603005	-0.24069	0.0993699	0.112217	0.484845	-0.142855	0.298128
TAL1	-0.200608	0.171574	-0.211386	0.1846	0.0132184	0.923693	0.116424	0.430678	0.0652653	0.685175	0.0499683	0.717136
RP1-18D14.7	-0.112414	0.446826	-0.00805615	0.96013	0.212729	0.118923	0.00272273	0.985347	0.0972161	0.545397	0.127989	0.351736
STIL	0.0722277	0.625652	0.140632	0.380482	0.336125	0.012108	-0.024069	0.871005	0.044322	0.783195	0.271173	0.045223
CMPK1	0.198219	0.176841	0.101227	0.52886	-0.00472085	0.972712	0.0186235	0.900019	0.163845	0.306017	-0.0602687	0.662042
FOXD2	-0.100902	0.494996	0.235555	0.138182	0.0451749	0.743291	0.0507517	0.731921	0.0224045	0.889419	0.0306092	0.824437
RPL21P24	-0.257521	0.0772167	0.00525401	0.973992	0.0260736	0.850126	0.00969293	0.947867	-0.00866957	0.957097	0.0459138	0.73924
RP11-330M19.1	-0.244814	0.0935352	-0.269356	0.0885649	-0.146855	0.284663	0.0822265	0.578479	-0.0307819	0.848487	-0.199142	0.14495
SKINTL	-0.271858	0.0615926	-0.118916	0.458985	-0.126809	0.356229	-0.121652	0.410123	0.155565	0.331434	-0.169958	0.214776
AL356289.1	-0.183665	0.211451	0.00683022	0.966194	-0.0906404	0.510459	0.0566328	0.702218	0.195212	0.221286	-0.176533	0.1973
RP5-1024N4.2	-0.119583	0.418189	-0.0781097	0.627377	-0.176051	0.198543	-0.101286	0.493347	-0.0307819	0.848487	-0.136974	0.318664
SLC5A9	-0.140545	0.340692	0.304207	0.0531445	0.0421245	0.760089	0.106949	0.469366	0.318826	0.0421828	0.0181902	0.895131
SPATA6	0.109591	0.458397	0.269181	0.0887804	0.079964	0.561687	0.196908	0.179779	0.142123	0.375404	0.109214	0.427353
RNU4-61P	-0.0135766	0.927027	-0.351493	0.0242277	0.0499684	0.717135	0.075692	0.609127	-0.23291	0.142793	0.074368	0.589468
AGBL4	-0.135766	0.357525	0.0870415	0.588418	-0.057086	0.678893	0.145938	0.322296	-0.0839682	0.601702	0.0773266	0.574703
BEND5	0.0823287	0.578006	0.0481618	0.764923	0.135743	0.323077	-0.00642565	0.965426	-0.218785	0.169349	0.304558	0.0237725
AGBL4-IT1	-0.399696	0.00488467	0.0532407	0.740948	-0.296252	0.0280808	-0.124592	0.398814	0.12868	0.422661	-0.0716285	0.603288
ZNF859P	0.0739655	0.617339	0.0409813	0.799186	0.0721927	0.60043	0.0374648	0.800415	0.0563035	0.726604	0.145668	0.288617
RP11-93G23.2	0.000325839	0.998246	0.0499131	0.75663	-0.141262	0.303603	-0.0466132	0.753062	0.0693566	0.666552	-0.222556	0.102435
ELAVL4	-0.251548	0.0845836	0.0469358	0.770744	-0.113664	0.408649	-0.00522765	0.971869	-0.0112023	0.944581	0.0598304	0.664353
RP11-567C20.2	-0.322689	0.0252902	-0.07198	0.654713	0.0244032	0.859628	0.057613	0.697308	0.00652653	0.967696	-0.0372936	0.786916
RP11-183G22.1	0.268274	0.0652384	-0.297027	0.0593094	0.134726	0.326748	0.0308213	0.835263	-0.206998	0.194094	0.210685	0.122593
HMGB1P45	0.00738569	0.960265	-0.0702286	0.662608	-0.294218	0.0292298	0.103899	0.482201	0.258529	0.102663	-0.172624	0.207562
FCF1P6	-0.0123819	0.933433	0.0744319	0.643723	-0.134435	0.327802	0.0152473	0.918076	0.193166	0.226259	-0.182377	0.182635
DMRTA2	0.255784	0.0793056	0.223996	0.159166	0.0192466	0.889078	-0.0605536	0.682654	0.166183	0.299072	-0.13292	0.333334
FAF1	0.023026	0.87655	0.182665	0.252996	-0.0764778	0.578921	0.339688	0.0181714	0.228721	0.150325	0.0479958	0.727862
RP5-850O15.3	-0.356794	0.012799	0.0145361	0.928126	-0.170677	0.212813	-0.0133958	0.927996	-0.189464	0.235453	-0.119624	0.38435
MRPS6P2	0.239818	0.100639	-0.0190896	0.9057	-0.318621	0.0177478	0.128731	0.383208	0.12264	0.444935	-0.149503	0.275971
CDKN2C	0.255241	0.0799674	0.151841	0.343282	0.112719	0.412578	0.0596823	0.686984	0.134037	0.403438	0.117798	0.391702
LINC01562	-0.164983	0.262455	-0.236606	0.136381	-0.0436497	0.751676	-0.0634941	0.668114	-0.0268854	0.867483	0.01998	0.884879
RNF11	0.0628869	0.671107	-0.0145361	0.928126	-0.160436	0.241962	0.0937709	0.526121	0.244112	0.124021	-0.30065	0.0257247
RP11-296A18.5	-0.152819	0.299757	-0.20981	0.187971	0.0325376	0.813568	-0.0438905	0.76707	-0.0469521	0.770666	-0.0700578	0.611275
RP11-296A18.6	-0.173455	0.238391	0.108583	0.499186	-0.0631868	0.646736	-0.032455	0.826662	0.281518	0.0745693	0.0105196	0.939239
TTC39A	0.226675	0.12131	0.243611	0.124818	0.0370405	0.788328	0.0259204	0.861176	0.131797	0.411415	0.0113597	0.934397
TTC39A-AS1	-0.0801564	0.588112	0.0619974	0.700185	0.110105	0.423571	-0.121107	0.412238	0.150597	0.347296	0.147531	0.282428
EPS15	0.0351906	0.812304	-0.252193	0.111674	0.057086	0.678893	0.0963847	0.514601	-0.217032	0.172878	0.28056	0.0380078
RP11-253A20.1	-0.17617	0.231008	-0.339409	0.0299333	0.192175	0.159839	-0.194948	0.184239	-0.164722	0.303401	0.138582	0.312965
RP11-191G24.1	-0.103508	0.483861	-0.329251	0.0355491	-0.0436497	0.751676	0.178067	0.225946	-0.254827	0.107857	0.0533287	0.698988
OSBPL9	0.186271	0.204928	0.158496	0.322292	0.0245484	0.858801	0.141255	0.338233	-0.0405229	0.801387	0.0221716	0.872352
NRDC	-0.225589	0.123152	-0.0938717	0.559372	-0.219411	0.107507	-0.178067	0.225946	0.064486	0.688744	-0.285637	0.0345198
RP4-657D16.6	-0.111763	0.449482	-0.0402808	0.80255	-0.21026	0.123368	-0.214987	0.142259	0.0637068	0.692319	-0.0845589	0.539346
RAB3B	0.269034	0.064451	0.336782	0.0313102	0.0241127	0.861282	0.319104	0.0270571	0.226675	0.154108	-0.0338966	0.80593
RP11-91A18.1	0.0254154	0.863855	-0.140282	0.381681	-0.0430687	0.754877	0.0409499	0.782282	0.0524071	0.744867	-0.0694369	0.614445
TXNDC12	0.0493103	0.739263	-0.0922955	0.566015	-0.033046	0.810709	0.100959	0.49475	0.186932	0.241888	0.0790433	0.566214
KTI12	0.288802	0.0465049	-0.0894934	0.577914	-0.154771	0.259208	0.269768	0.0636981	0.136083	0.396234	-0.0977084	0.477901
RP11-91A18.4	-0.1488	0.312795	0.0751324	0.640596	0.229216	0.092306	-0.0580487	0.69513	0.00155857	0.992284	0.235632	0.0833026
BTF3L4	0.199522	0.173954	0.191421	0.230561	0.0611532	0.657388	0.305164	0.0349356	0.204953	0.198635	0.03302	0.810855
ZFYVE9	-0.117737	0.425464	0.305258	0.0522871	-0.0162688	0.906156	0.100523	0.496623	0.155273	0.332355	-0.0495299	0.719515
RP4-800M22.1	-0.0795047	0.591159	0.00647995	0.967926	-0.207209	0.129031	-0.0944244	0.523229	0.396365	0.0103019	-0.0425899	0.757519
PDCL3P6	0.0476811	0.747589	0.304558	0.0528574	0.0509126	0.71202	-0.0797216	0.590144	0.574725	8.49823e-05	-0.038572	0.779791
ANAPC10P1	-0.0688607	0.64189	0.0495629	0.758286	0.01271	0.92662	0.0674149	0.648914	-0.0181184	0.910478	0.255686	0.0595499
CC2D1B	0.00651678	0.964936	-0.45167	0.00303352	-0.0711759	0.605585	-0.0428014	0.772694	-0.209823	0.187943	-0.000547898	0.996832
PLA2G12AP1	-0.0948192	0.521486	-0.0376538	0.815196	0.0927466	0.50064	0.0944244	0.523229	-0.0831889	0.605091	0.167584	0.221346
ORC1	0.103725	0.482939	-0.232227	0.144	0.113228	0.41046	-0.0181879	0.902347	-0.167839	0.294214	0.038572	0.779791
PRPF38A	-0.204736	0.162746	-0.00753075	0.962729	-0.163995	0.231538	-0.127424	0.388097	-0.0498744	0.756813	-0.0469	0.733843
ZCCHC11	-0.0525687	0.722701	0.0625228	0.697764	0.0204812	0.882012	-0.0813553	0.582525	-0.146506	0.360701	0.0536574	0.697221
GPX7	0.0483328	0.744255	-0.0558677	0.728639	-0.0339901	0.805404	0.0608803	0.681033	0.125855	0.433	0.0582232	0.672853
FAM159A	-0.0128163	0.931103	-0.207884	0.192151	-0.0145257	0.916172	0.142671	0.333364	-0.12264	0.444935	0.0106292	0.938608
COA7	0.277615	0.0560801	-0.0206658	0.897954	0.0374763	0.785896	-0.107602	0.466639	-0.058544	0.716169	-0.0010958	0.993665
ZYG11B	-0.0629956	0.670571	0.108933	0.497795	-0.127536	0.353459	-0.0149206	0.919826	0.134037	0.403438	-0.193737	0.156408
RNU2-30P	-0.214402	0.143373	-0.158671	0.321751	-0.26306	0.0523281	-0.144305	0.327801	0.263984	0.0953598	-0.190413	0.163777
RPS13P2	0.197133	0.179273	-0.187393	0.240707	0.0560692	0.684309	0.0629496	0.670798	-0.134037	0.403438	0.17467	0.202145
RNU6-969P	0.0826545	0.576496	0.0140107	0.930718	-0.0918751	0.504691	-0.087672	0.553488	0.179139	0.262429	-0.229642	0.0916849
ZYG11A	-0.0111871	0.939844	-0.202455	0.204282	-0.0360237	0.79401	0.148552	0.31361	-0.00116893	0.994213	-0.0936905	0.496272
ECHDC2	0.0619094	0.675935	0.0770589	0.63203	0.304459	0.0238205	-0.0426925	0.773257	0.242261	0.126987	0.209735	0.124327
RP4-631H13.6	0.331487	0.0213595	-0.136955	0.393187	0.106038	0.440998	0.170443	0.246768	0.13131	0.413161	0.191618	0.161076
SCP2	0.260997	0.073169	0.272683	0.0845481	0.0368227	0.789545	0.188522	0.199411	0.195504	0.220581	-0.00449276	0.97403
MIR1273F	-0.321386	0.0259211	-0.190195	0.233618	0.0414709	0.763703	-0.0998698	0.49944	-0.00769546	0.961914	0.174304	0.203105
PODN	-0.392093	0.0058475	-0.142033	0.375706	-0.0403814	0.769738	-0.223155	0.127357	0.0654601	0.684284	0.0276506	0.841175
CPT2	-0.0644075	0.663622	0.212963	0.181271	-0.144966	0.29097	0.0404054	0.785108	0.173294	0.278573	-0.0403253	0.77005
C1orf123	-0.180189	0.220372	0.0189144	0.906562	0.0830144	0.546807	0.0650189	0.660622	-0.276647	0.0799496	0.069583	0.613699
RP5-1024G6.7	-0.16368	0.266296	0.0360776	0.822806	0.0327555	0.812343	-0.0837513	0.57143	0.231059	0.146086	0.0527077	0.702329
MAGOH	0.200282	0.172286	-0.203505	0.201893	-0.0689244	0.617067	0.167394	0.255449	-0.0199692	0.901376	-0.0484707	0.725275
LRP8	0.125665	0.394733	0.240634	0.129639	0.299738	0.0261991	-0.0557616	0.706592	-0.252294	0.111525	0.260434	0.0548138
RP11-117D22.2	-0.0541979	0.714466	-0.113312	0.480569	-0.0103859	0.940011	0.0123068	0.933836	-0.104035	0.517433	0.0116154	0.932924
GLIS1	-0.105789	0.474226	-0.0355522	0.825346	0.0852659	0.535947	-0.0583754	0.693498	-0.0297103	0.853703	0.0629352	0.64805
NDC1	0.227762	0.119488	-0.00893182	0.955801	0.179683	0.189294	0.194839	0.184489	-0.166573	0.297924	0.290313	0.0315468
RP4-654H19.2	0.20441	0.16343	-0.131876	0.411133	-0.079383	0.564542	0.15879	0.28104	0.250638	0.113973	-0.00544245	0.968543
YIPF1	0.172477	0.241088	-0.226448	0.154532	-0.18956	0.165707	-0.117949	0.424624	-0.00866957	0.957097	-0.142417	0.299628
DIO1	-0.0939503	0.525327	-0.229425	0.149039	0.0379121	0.783467	-0.197997	0.177336	-0.028444	0.859875	0.106986	0.436898
HSPB11	0.0292169	0.843728	0.129774	0.418693	0.0595554	0.665804	0.204205	0.163862	0.19979	0.210428	0.114474	0.405294
LRRC42	0.215814	0.140693	0.00367781	0.981793	-0.170604	0.213011	-0.0386628	0.794169	-0.118257	0.461496	-0.0769248	0.576698
HNRNPA3P12	-0.0099924	0.946258	-0.0900188	0.575674	-0.0959423	0.485932	-0.108256	0.463921	-0.128875	0.421953	0.10852	0.430314
LDLRAD1	0.166504	0.258021	0.194398	0.223253	0.0770588	0.576032	0.119582	0.418191	0.0760779	0.636386	0.113561	0.409076
TMEM59	0.343869	0.0167078	0.0963236	0.54911	-0.0144531	0.91659	0.102375	0.488687	0.18284	0.252532	0.131934	0.336965
RP4-758J24.6	-0.00608233	0.967273	-0.114888	0.474446	0.0134363	0.922439	0.0380094	0.797574	0.0467572	0.771593	-0.0373301	0.786712
TCEANC2	0.0969914	0.511945	0.239583	0.131374	0.259138	0.0560745	0.00871275	0.953132	0.0367239	0.819683	0.336336	0.0120507
CYB5RL	-0.14098	0.339186	-0.0656752	0.683301	0.096959	0.4813	-0.0371381	0.80212	0.0554268	0.7307	0.0274314	0.842418
MRPL37	0.117519	0.426324	0.11191	0.486047	0.0461191	0.738115	0.0405143	0.784542	0.0356524	0.824861	0.119697	0.384057
SSBP3	0.0475725	0.748145	-0.110159	0.49294	-0.0844669	0.539789	0.13385	0.364416	-0.0119815	0.940732	0.0113963	0.934187
SSBP3-AS1	-0.0923211	0.532566	0.135378	0.398707	0.212947	0.118537	-0.0123068	0.933836	-0.226578	0.154289	0.233076	0.0868034
AC099796.1	-0.169219	0.250228	-0.172857	0.279805	0.0962328	0.484606	-0.117622	0.425917	0.0506537	0.753131	0.0954803	0.488044
HNRNPA1P63	0.043228	0.77049	-0.128723	0.422503	0.0670361	0.626767	-0.0236333	0.87332	0.0303922	0.850383	-0.107096	0.436426
ACOT11	-0.107636	0.466501	0.099476	0.53605	0.0777851	0.57243	-0.0181879	0.902347	0.0777339	0.629039	0.163639	0.232568
RP11-240D10.4	-0.179755	0.221505	-0.215765	0.175461	0.0865005	0.530037	0.107167	0.468456	-0.20203	0.205252	0.0964665	0.483541
MROH7	-0.185077	0.2079	-0.0285468	0.859373	-0.079964	0.561687	-0.127968	0.386056	0.139687	0.383724	-0.027541	0.841797
TTC4	-0.30466	0.0352528	-0.0213663	0.894513	0.0766957	0.577837	-0.103464	0.484049	0.102184	0.524952	-0.0311571	0.821346
PARS2	-0.0629956	0.670571	0.00893182	0.955801	0.0352248	0.798481	-0.0773256	0.601399	0.237293	0.135213	0.0938366	0.495598
TTC22	0.0674487	0.64875	0.0113837	0.943685	-0.147872	0.281305	-0.0926818	0.530959	0.039354	0.807006	-0.0827691	0.547997
DHCR24	0.15662	0.28775	0.0964987	0.548381	0.10059	0.46495	-0.0572863	0.698943	-0.122543	0.445299	0.0315589	0.81908
RP11-67L3.4	-0.10416	0.481097	-0.36673	0.0183525	-0.308889	0.0217565	0.0367024	0.804396	0.0286388	0.858925	-0.141577	0.302518
BSND	-0.223743	0.126332	-0.200178	0.209525	0.156878	0.252702	-0.0776523	0.599859	0.0219175	0.891808	-0.108484	0.43047
PCSK9	-0.112849	0.445061	-0.102628	0.523142	-0.173655	0.204821	0.024069	0.871005	0.136862	0.393509	-0.164187	0.230986
USP24	-0.085044	0.565485	0.384944	0.0129472	0.0184476	0.893655	0.160532	0.275726	0.146798	0.359733	0.17635	0.197771
RP11-101C11.1	-0.255349	0.0798347	-0.304908	0.0525716	-0.0783662	0.569556	-0.00609892	0.967183	-0.205634	0.197113	0.00157064	0.99092
RP11-90C4.1	-0.0563702	0.703536	0.0828383	0.606618	-0.160291	0.242394	0.122087	0.408436	-0.0219175	0.891808	-0.0700944	0.611089
RP11-90C4.2	-0.242316	0.0970367	-0.233628	0.141529	0.0419793	0.760892	0.0597912	0.686442	-0.148649	0.353641	-0.149868	0.274787
RP11-504A18.1	-0.17074	0.245934	-0.285118	0.0707783	-0.0828691	0.547511	-0.0526032	0.722526	-0.0651679	0.685621	-0.0459138	0.73924
RP4-710M16.2	0.0107527	0.942176	-0.174959	0.27391	-0.19951	0.144194	-0.02396	0.871583	-0.0316586	0.844224	-0.103333	0.452802
PLPP3	-0.253177	0.082522	-0.174258	0.275866	-0.216651	0.112116	0.0491181	0.740244	0.0527967	0.743034	-0.236619	0.0819823
RPL21P23	0.0834148	0.572982	-0.305083	0.0524292	-0.151794	0.268597	0.106731	0.470276	0.0722789	0.653369	-0.0357594	0.795488
RP11-377K22.2	0.13153	0.37286	-0.196675	0.217773	-0.0620247	0.652814	0.21368	0.144758	-0.0339964	0.832878	-0.0265913	0.847186
PRKAA2	-0.0863474	0.55952	0.188794	0.237144	0.085048	0.536994	-0.0918106	0.534844	0.106665	0.506841	-0.0588077	0.669757
C1orf168	0.07831	0.596764	0.0331003	0.837223	0.11301	0.411367	-0.031257	0.832967	0.0380877	0.813104	0.196549	0.150366
DAB1	-0.000217226	0.998831	0.107532	0.503373	-0.00428508	0.97523	0.219779	0.133367	-0.0429582	0.789713	-0.0813445	0.554929
RPS20P5	0.0385576	0.794717	-0.0847647	0.598246	-0.0886794	0.519687	0.223809	0.126217	0.188685	0.237421	0.153375	0.263583
HNRNPA1P6	-0.205713	0.160704	-0.161298	0.3137	-0.0344259	0.802959	-0.00718801	0.961327	-0.0839682	0.601702	0.0605975	0.66031
RPS26P15	0.0727707	0.623049	-0.208234	0.191386	-0.128698	0.349053	0.153126	0.298772	-0.00272751	0.986497	-0.0298787	0.828563
OMA1	-0.227001	0.120761	-0.109984	0.493632	-0.144313	0.293174	-0.190373	0.194952	-0.334704	0.0324361	-0.0495665	0.719316
TACSTD2	0.168242	0.253015	-0.0870415	0.588418	0.033627	0.807444	-0.17774	0.226812	0.0236709	0.88321	0.044051	0.749467
RP4-592A1.2	0.254589	0.0807673	0.214889	0.177262	-0.0312303	0.820933	0.0251581	0.865221	0.213233	0.180706	0.0492012	0.721301
MYSM1	-0.0484414	0.7437	0.260424	0.100079	-0.079964	0.561687	0.0237422	0.872741	0.0825071	0.608063	-0.0491281	0.721698
JUN	0.00293255	0.984217	-0.162349	0.310516	-0.302788	0.0246405	-0.104117	0.481278	0.0978006	0.542973	-0.190961	0.162545
RP11-63G10.2	-0.168676	0.251774	0.00455348	0.977459	-0.14395	0.294403	0.0189502	0.898274	-0.0161702	0.920071	-0.0731626	0.595531
RP4-794H19.1	0.0489845	0.740926	0.0204907	0.898814	0.0752431	0.585083	0.169681	0.248919	-0.0713048	0.657752	0.0540957	0.694868
LINC01358	-0.115347	0.434983	-0.156745	0.327736	-0.0244758	0.859214	0.192661	0.189541	-0.138031	0.389442	0.0362708	0.792628
PHBP3	-0.061475	0.678085	-0.138005	0.389532	-0.363143	0.00643044	-0.0620783	0.6751	-0.0187029	0.907602	-0.297253	0.0275293
RP11-467C18.1	-0.0530032	0.720502	-0.344313	0.0274969	-0.00348617	0.979847	0.0702465	0.635186	0.000389644	0.998071	-0.0605244	0.660695
FGGY	-0.0227001	0.878284	0.188094	0.238921	0.0699412	0.61187	0.20268	0.1671	0.234273	0.140402	0.133468	0.331327
HOOK1	0.0941675	0.524365	0.388622	0.0120387	0.151503	0.269525	-0.00980184	0.947282	0.0446142	0.7818	0.109726	0.425179
CYP2J2	0.110677	0.453928	-0.0562179	0.727003	0.0735	0.593831	-0.00577219	0.968941	-0.109295	0.496359	0.144828	0.291437
RN7SL475P	-0.192245	0.190516	0.0159372	0.921219	0.0655835	0.634273	0.122523	0.406753	0.105204	0.512712	0.00880289	0.949141
C1orf87	-0.0532204	0.719403	0.112961	0.481936	-0.0618069	0.653956	0.211502	0.148996	0.116796	0.467089	0.0631908	0.646715
RP11-776H12.1	-0.138807	0.346755	-0.118566	0.460319	-0.0366774	0.790356	0.0693752	0.639398	-0.144363	0.367845	-0.00525982	0.969598
RP11-436K8.1	-0.0846095	0.56748	-0.0507888	0.752493	0.01133	0.934568	0.0836424	0.571932	-0.0949757	0.55474	-0.0214411	0.876524
NFIA	0.292169	0.0438991	0.422598	0.0059137	0.0719022	0.601901	0.330431	0.0218023	0.175729	0.271769	0.0765961	0.578333
TM2D1	-0.0551754	0.70954	0.0239933	0.881631	0.104948	0.445732	-0.195928	0.181999	-0.283174	0.0728062	0.0784955	0.568917
RP11-430G17.3	0.109373	0.459294	0.422948	0.0058683	-0.116714	0.396105	-0.167829	0.254197	0.249762	0.115286	0.0158525	0.908546
INADL	-0.0597372	0.686711	0.141858	0.376301	-0.0490242	0.722263	-0.0603358	0.683735	-0.0655576	0.683839	-0.23545	0.0835489
RNU6-414P	0.0279135	0.850618	0.198777	0.212798	-0.0727738	0.597493	0.00751474	0.959571	0.014222	0.929675	-0.306567	0.0228186
LAMTOR5P1	0.287825	0.0472846	-0.186342	0.243402	0.0635499	0.644842	0.117295	0.427212	0.00389644	0.980711	0.0833169	0.545341
RN7SL180P	-0.139568	0.344094	0.0422072	0.793308	-0.0123468	0.928711	-0.0532567	0.719219	0.183814	0.24997	0.0121268	0.929978
L1TD1	-0.0669056	0.651396	-0.0993008	0.536772	-0.0626058	0.649772	0.0462865	0.754739	-0.176898	0.268542	0.0201992	0.883625
KANK4	-0.183882	0.210902	-0.0737313	0.646855	-0.0727738	0.597493	0.0862562	0.559936	0.0371136	0.817802	-0.0779841	0.571445
USP1	0.145433	0.323993	0.212612	0.182007	0.0772041	0.575311	-0.0231977	0.875637	-0.121958	0.447489	0.0164369	0.90519
DOCK7	-0.23417	0.109162	-0.136604	0.39441	-0.0866458	0.529344	-0.101612	0.491946	-0.085332	0.595791	0.00416402	0.97593
RP11-293K19.1	-0.0608233	0.681315	-0.168304	0.29286	-0.136687	0.319691	-0.196255	0.181257	-0.188782	0.237174	-0.144901	0.291191
ANGPTL3	-0.321386	0.0259211	-0.159722	0.318515	0.0427056	0.756881	0.00304946	0.983588	-0.121569	0.448953	-0.0761212	0.580698
RP5-849H19.3	-0.247964	0.0892608	-0.104205	0.516746	0.0127826	0.926202	-0.212373	0.14729	-0.044809	0.780871	-0.0477401	0.729256
RP5-849H19.2	-0.003367	0.98188	-0.306134	0.0515811	-0.0559966	0.684697	-0.00740583	0.960156	-0.0128582	0.936404	-0.182559	0.18219
RP11-230B22.1	-0.140219	0.341824	-0.140457	0.381081	-0.0297051	0.829544	0.0701376	0.635712	0.036042	0.822977	-0.0388277	0.778368
ATG4C	-0.024981	0.86616	0.00770589	0.961862	0.168571	0.218597	0.143978	0.328909	0.0554268	0.7307	0.265548	0.0500593
LINC00466	-0.239166	0.101595	-0.317167	0.0433255	-0.0673266	0.625271	-0.00849493	0.954303	0.0204563	0.898983	-0.124007	0.367042
RP11-335E6.3	-0.260671	0.0735412	-0.246063	0.12095	-0.0896962	0.514891	-0.170661	0.246155	-0.163456	0.307185	-0.213023	0.118403
RP4-792G4.3	0.135875	0.357137	0.209285	0.189105	0.0141626	0.918261	-0.0853849	0.563922	0.182256	0.254078	-0.0870792	0.527279
ALG6	-0.117519	0.426324	0.0409813	0.799186	0.186946	0.17173	0.0257026	0.862331	-0.152253	0.341958	0.410156	0.00187078
ITGB3BP	-0.0150972	0.91888	0.269005	0.0889962	0.0573765	0.677348	0.0407321	0.783412	0.0746168	0.642897	0.0415306	0.763373
EFCAB7	0.0906919	0.539854	0.128023	0.425053	-0.211204	0.121654	0.260838	0.0733508	-0.0609792	0.704884	-0.0206375	0.881118
RN7SL488P	0.0544151	0.71337	-0.0443088	0.783258	-0.128843	0.348505	0.060009	0.685359	-0.171638	0.283262	-0.104758	0.446562
DLEU2L	-0.0247638	0.867314	-0.0203155	0.899674	0.0741537	0.590543	0.0999788	0.49897	0.0821174	0.609764	0.133797	0.330127
PGM1	0.0703812	0.634536	0.286169	0.0697009	-0.0143804	0.917007	0.0801573	0.588108	0.103937	0.517827	0.11199	0.415627
RN7SL130P	-0.0492017	0.739817	-0.0600709	0.709086	0.0350796	0.799295	-0.184166	0.210186	-0.180308	0.259276	0.106475	0.439106
ROR1	-0.262735	0.0712092	-0.253068	0.110394	-0.0320292	0.816431	-0.0740583	0.616896	-0.116406	0.468586	0.0153411	0.911485
RP4-597J3.1	0.122407	0.407201	-0.4261	0.00547314	-0.139737	0.308907	0.0237422	0.872741	-0.221025	0.164915	-0.189426	0.166011
ROR1-AS1	-0.0415988	0.778918	-0.228374	0.150961	-0.132111	0.33631	0.0269006	0.855981	-0.327301	0.0367207	-0.0037257	0.978463
CACHD1	0.0362768	0.80662	0.28827	0.067585	0.0437224	0.751276	0.24069	0.0993699	0.242261	0.126987	-0.106292	0.439896
RAVER2	-0.0663626	0.654046	0.276711	0.0798767	-0.114971	0.403245	-0.0361579	0.807242	0.270705	0.0869187	-0.108374	0.430938
JAK1	-0.173889	0.237199	-0.147638	0.356962	-0.107272	0.435666	-0.170007	0.247996	-0.0881569	0.583629	-0.0624603	0.650533
RP11-182I10.1	-0.175519	0.232766	-0.14361	0.370376	-0.11163	0.417139	-0.0752563	0.611194	-0.0413022	0.797647	-0.00182633	0.989442
LINC01359	-0.11513	0.435854	-0.360951	0.0204217	-0.0236043	0.864179	-0.0584843	0.692955	-0.0761754	0.635953	-0.0271757	0.843868
RP4-535B20.4	-0.221353	0.130538	-0.197376	0.216106	-0.100373	0.465922	-0.205403	0.16135	0.156345	0.328988	-0.0918276	0.504912
RP4-535B20.1	-0.292495	0.0436534	-0.0669011	0.677707	0.046918	0.733745	0.0968204	0.512693	0.146603	0.360378	0.0352846	0.798146
RP4-535B20.2	-0.281525	0.0525677	-0.0779345	0.628152	-0.0753884	0.584356	-0.0343064	0.816938	-0.103256	0.520592	0.0128573	0.925772
AK4	-0.224395	0.125202	-0.208584	0.190623	-0.0486611	0.724238	-0.0703554	0.63466	-0.0956575	0.551889	-0.179345	0.190141
RP4-700A9.1	0.315304	0.0290415	-0.219092	0.168735	0.0116206	0.932894	0.0279897	0.850215	0.0301	0.851805	0.125176	0.362507
DNAJC6	-0.372325	0.00916106	-0.118916	0.458985	-0.107563	0.434417	-0.0458508	0.756977	-0.118647	0.46001	0.0307918	0.823406
LEPROT	0.281851	0.0522832	-0.0292473	0.855958	-0.0573765	0.677348	0.0421479	0.776074	0.229013	0.14979	0.00394486	0.977196
LEPR	-0.185728	0.206275	-0.26778	0.0905185	-0.141117	0.304106	0.0453063	0.759777	-0.266127	0.0926027	-0.0603783	0.661464
RN7SL854P	-0.24742	0.0899867	-0.267079	0.0913974	-0.0421245	0.760089	0.0114355	0.938511	-0.167352	0.295637	-0.0345906	0.802036
PDE4B	-0.232106	0.11241	-0.234854	0.139392	-0.0582481	0.672721	-0.0332173	0.822655	-0.0348731	0.828631	-0.112136	0.415015
SGIP1	-0.22711	0.120579	-0.114888	0.474446	-0.0745168	0.588721	0.026465	0.858289	-0.0242553	0.880347	-0.0349193	0.800193
TCTEX1D1	0.128706	0.383299	0.102453	0.523855	0.0830144	0.546807	0.206819	0.158418	0.102379	0.524158	0.106548	0.43879
WDR78	0.120452	0.41479	0.169529	0.289307	0.0382026	0.781848	0.184275	0.209912	0.122251	0.446393	0.0846684	0.538819
RP11-342H21.2	-0.2913	0.0445599	-0.0492126	0.759944	-0.0676898	0.623402	-0.132216	0.370352	-0.22122	0.164533	0.163894	0.231829
MIER1	-0.16129	0.273435	-0.106131	0.508982	-0.19094	0.162591	-0.144196	0.32817	-0.0624404	0.698143	-0.196293	0.150908
SLC35D1	0.104486	0.479719	0.0369532	0.818576	-0.00435771	0.974811	0.232412	0.111923	0.109392	0.495973	0.120574	0.380559
C1orf141	-0.0135766	0.927027	0.204907	0.198739	-0.00740811	0.957191	0.218036	0.136551	0.265737	0.0930993	0.0225003	0.870475
RP4-547N15.3	0.0565874	0.702446	0.278288	0.0781046	0.0331186	0.8103	0.0785236	0.59576	0.175535	0.272309	0.19622	0.151064
IL23R	-0.11274	0.445502	-0.0397554	0.805076	-0.0526557	0.702609	0.0870185	0.55646	0.166086	0.299359	-0.110529	0.421776
IL12RB2	-0.175193	0.233648	-0.144485	0.367435	0.00116206	0.993282	0.0346332	0.815225	-0.0738375	0.64638	-0.101361	0.461519
SERBP1	-0.0110785	0.940427	0.11156	0.487422	0.01271	0.92662	-0.118167	0.423763	-0.203784	0.201264	0.0328373	0.811882
RNU6-387P	0.264147	0.0696476	0.270582	0.0870682	0.035588	0.796448	0.149968	0.308968	0.00594207	0.970588	0.266497	0.0492145
RN7SL392P	-0.229173	0.117152	-0.370408	0.0171299	-0.0769136	0.576754	0.0358312	0.808951	-0.0991643	0.537335	-0.068962	0.616874
GADD45A	0.0725535	0.62409	-0.146237	0.361594	-0.0872268	0.526576	-0.197888	0.177579	0.0603948	0.707587	-0.086787	0.528671
GNG12	0.136201	0.355974	0.0810869	0.614272	0.0764052	0.579283	0.0851671	0.56492	0.219759	0.16741	0.0319972	0.816611
GNG12-AS1	-0.0372543	0.801514	0.0598957	0.709898	-0.0575218	0.676576	-0.0429103	0.772131	0.0287362	0.85845	0.061401	0.656086
DIRAS3	-0.0798306	0.589635	0.328026	0.0362817	-0.0626058	0.649772	0.259749	0.0746031	0.255801	0.106471	-0.029002	0.83352
ARL5AP3	-0.0714674	0.629304	0.155869	0.330479	0.0339175	0.805812	0.0983451	0.506044	0.201835	0.205699	0.107059	0.436584
WLS	0.230803	0.114499	0.168829	0.291334	-0.0543261	0.693632	0.198542	0.176123	0.282199	0.0738393	-0.0404348	0.769442
CTBP2P8	0.049962	0.735941	0.404384	0.00873376	0.114317	0.405942	0.036049	0.807812	0.205829	0.19668	0.219963	0.106604
RPS7P4	0.0265016	0.858095	-0.350618	0.0246081	-0.0584659	0.671567	-0.0205839	0.889557	-0.303922	0.0533791	0.0326182	0.813115
RPE65	-0.122515	0.406782	0.107532	0.503373	0.0871542	0.526921	0.0583754	0.693498	0.088644	0.581543	0.0884307	0.520863
DEPDC1	-0.024981	0.86616	0.0539412	0.737659	0.113591	0.408951	0.189175	0.197829	0.0439323	0.785056	0.0823307	0.550125
DEPDC1-AS1	-0.294559	0.0421231	-0.0796859	0.620425	-0.0800366	0.56133	0.0570685	0.700034	-0.0282492	0.860825	-0.0119442	0.93103
LRRC7	-0.229282	0.116973	-0.233453	0.141836	-0.00435771	0.974811	-0.061207	0.679413	-0.120108	0.454463	-0.0377319	0.784471
RN7SL538P	0.157054	0.286398	0.175484	0.272449	0.170604	0.213011	-0.0593556	0.688611	-0.0188003	0.907123	0.0791164	0.565855
LRRC40	0.0400782	0.786807	0.00245187	0.987861	0.0544714	0.692854	0.0180789	0.902928	-0.100431	0.532125	0.145522	0.289106
RN7SL242P	-0.308244	0.0330492	-0.285293	0.0705978	0.0416161	0.7629	-0.010782	0.942019	-0.232325	0.143827	0.0346636	0.801626
SRSF11	0.122841	0.405526	0.157796	0.324463	0.204812	0.133616	-0.165433	0.261137	-0.00818252	0.959505	0.237167	0.081256
RP4-677H15.4	0.0354078	0.811167	0.057619	0.720471	0.106982	0.436917	-0.0081682	0.956059	-0.192679	0.227455	0.0851433	0.536536
ANKRD13C	0.0108613	0.941593	0.222245	0.162537	0.0817797	0.552807	0.157047	0.286421	0.194237	0.223645	0.0748428	0.587087
HHLA3	0.121321	0.411408	0.0704038	0.661817	0.00857016	0.950484	-0.0465043	0.753621	0.102184	0.524952	-0.0811619	0.555821
CTH	-0.114695	0.437599	0.0788102	0.624284	0.0673992	0.624897	0.0530388	0.720321	0.0972161	0.545397	0.0640675	0.642145
RP11-42O15.3	-0.031715	0.830555	0.217341	0.172251	-0.133854	0.329916	-0.0801573	0.588108	0.343276	0.0279979	-0.169008	0.217387
RP11-42O15.2	-0.139133	0.345613	-0.180038	0.260002	0.0722654	0.600062	-0.189393	0.197303	-0.193166	0.226259	0.224455	0.0994621
RP11-99H8.1	-0.260563	0.0736656	-0.308235	0.0499181	-0.0745168	0.588721	-0.0406232	0.783977	-0.193653	0.225068	-0.0542419	0.694084
PTGER3	-0.176496	0.230133	-0.208234	0.191386	-0.0827239	0.548216	0.0949689	0.520825	-0.0720841	0.654245	-0.166524	0.224321
RP3-333A15.1	-0.182361	0.214766	-0.146237	0.361594	-0.0925287	0.501652	-0.197561	0.17831	0.0329249	0.838074	-0.180331	0.187676
ZRANB2-AS1	0.0842837	0.568978	-0.336257	0.0315917	0.0764052	0.579283	-0.0553259	0.708783	-0.212356	0.182548	0.00555203	0.96791
ZRANB2	0.0833062	0.573484	0.112261	0.484675	0.106837	0.437544	-0.184819	0.208544	-0.182061	0.254594	0.070277	0.610158
MIR186	-0.258065	0.0765729	0.0782848	0.626603	0.117077	0.394626	-0.254194	0.0812547	-0.0788054	0.624304	0.0397043	0.773496
ZRANB2-AS2	-0.134789	0.361029	-0.138005	0.389532	0.0261463	0.849713	0.124048	0.400894	0.0779287	0.628177	-0.0463156	0.737039
RP11-115M14.1	-0.124145	0.400523	-0.099476	0.53605	-0.0623153	0.651293	0.0858205	0.561928	-0.0194822	0.90377	-0.076523	0.578696
NEGR1	-0.336592	0.0193242	-0.354821	0.0228263	-0.141843	0.301598	-0.0714445	0.629414	-0.0864035	0.591165	-0.141029	0.304412
GDI2P2	0.0804823	0.586591	0.0583195	0.717212	0.120491	0.38089	-0.0470488	0.750828	0.47293	0.00179277	0.239468	0.0782607
RPL31P12	0.0879766	0.552106	-0.131	0.414274	0.0151794	0.912414	-0.0176433	0.905257	0.171541	0.28354	0.0743314	0.589651
RP11-25L19.1	-0.154556	0.294228	-0.176535	0.269543	0.115915	0.399368	0.15574	0.2905	-0.152448	0.341333	0.10684	0.437528
KRT8P21	0.00152058	0.991816	-0.21629	0.174386	0.0485885	0.724633	0.190047	0.195733	0.130725	0.415261	-0.0155603	0.910225
LINC01360	-0.199848	0.173238	-0.17671	0.26906	0.0133636	0.922857	0.0271184	0.854827	-0.0214304	0.894199	-0.0128573	0.925772
LRRIQ3	-0.129358	0.380875	0.160423	0.316369	-0.167263	0.222242	0.0754742	0.61016	0.154299	0.335434	-0.0128939	0.925561
FPGT	0.0868904	0.557044	0.0402808	0.80255	0.0526557	0.702609	-0.131889	0.371546	0.183522	0.250737	0.0684507	0.619495
FPGT-TNNI3K	-0.10883	0.46154	-0.0399305	0.804234	-0.200455	0.142266	0.015574	0.916326	0.153325	0.338531	-0.0953342	0.488713
RP11-439H8.4	-0.177691	0.226943	-0.25482	0.107868	-0.000726285	0.995801	-0.046831	0.751945	-0.217324	0.172286	-0.00474845	0.972553
ERICH3	0.166504	0.258021	0.199652	0.210748	0.090132	0.512843	0.0784147	0.596272	0.135693	0.3976	0.0797008	0.562979
ERICH3-AS1	-0.0872163	0.55556	0.314015	0.0455664	0.168643	0.218396	0.0433459	0.769881	0.174755	0.274477	0.116666	0.396302
RP11-17E13.2	-0.0657109	0.657232	-0.297377	0.058996	-0.00261463	0.984885	0.159661	0.278375	-0.0626352	0.697246	0.0192495	0.889062
CRYZ	-0.0997068	0.500144	-0.192997	0.226672	-0.0705949	0.608539	0.130691	0.375944	0.00438349	0.9783	-0.00712267	0.958839
TYW3	0.0256327	0.862702	0.140983	0.379285	0.0786567	0.568121	-0.117731	0.425486	-0.192192	0.228655	0.157393	0.251128
RP11-510C10.4	-0.174976	0.234237	-0.18932	0.235817	-0.00239674	0.986144	-0.0615338	0.677794	0.000974109	0.995177	-0.0394486	0.774916
LHX8	-0.249593	0.0871104	-0.2944	0.0617024	0.031085	0.821752	0.0772167	0.601913	-0.134135	0.403094	-0.0225003	0.870475
AC118550.1	-0.0838493	0.570978	-0.25517	0.107368	-0.00965959	0.944199	-0.0728603	0.62262	-0.0404255	0.801855	0.00361612	0.979096
SLC44A5	-0.0897144	0.544249	0.171281	0.284281	-0.13567	0.323338	0.312134	0.0307877	0.233007	0.142621	-0.0902935	0.512085
RP4-595K12.1	0.25057	0.0858397	-0.1641	0.305254	-0.0594101	0.666572	0.190482	0.194691	0.026301	0.870339	0.0663687	0.630212
RP4-682C21.5	-0.100902	0.494996	-0.171106	0.284781	-0.00573765	0.966838	-0.175344	0.233238	-0.0680902	0.672296	-0.138691	0.312578
ACADM	0.267731	0.0658055	0.145361	0.364507	0.214545	0.115733	0.101068	0.494282	-0.129069	0.421246	0.198923	0.145402
RABGGTB	0.228413	0.118406	-0.212963	0.181271	-0.0380573	0.782657	0.180027	0.220794	-0.243625	0.124796	-0.00339696	0.980363
MSH4	-0.167916	0.253948	-0.187043	0.241603	-0.0830144	0.546807	0.0218908	0.882593	0.00457831	0.977336	-0.00807236	0.953357
ST6GALNAC3	-0.273813	0.0596738	-0.144836	0.366262	-0.0689971	0.616695	0.00500983	0.973041	0.0482184	0.764654	-0.130071	0.343892
TPI1P1	0.178234	0.225503	-0.243261	0.125378	-0.0756063	0.583267	0.173493	0.238288	0.0773443	0.630765	-0.0481054	0.727264
PIGK	0.0823287	0.578006	0.00630482	0.968793	0.0831596	0.546103	0.280768	0.0532333	-0.137836	0.390118	0.148115	0.280505
RP4-706A16.3	0.213099	0.14588	-0.103329	0.520295	0.114245	0.406242	0.198215	0.17685	-0.0690644	0.667876	0.123533	0.368893
RP11-363H12.1	-0.00445313	0.976036	-0.154468	0.334898	-0.00878805	0.949227	0.00675238	0.96367	0.0721815	0.653807	0.0884672	0.52069
AK5	-0.20202	0.168516	-0.171281	0.284281	-0.0436497	0.751676	0.0437815	0.767632	-0.0101307	0.949875	0.0200165	0.88467
ZZZ3	-0.104486	0.479719	0.230126	0.147767	0.102334	0.45721	-0.0319104	0.829526	-0.189854	0.234474	0.08686	0.528323
RN7SL370P	0.0868904	0.557044	0.00507888	0.974859	0.112066	0.415311	-0.214551	0.143088	-0.300415	0.0563327	-0.0209297	0.879447
USP33	-0.139351	0.344853	0.0914198	0.569721	-0.240328	0.077164	-0.153998	0.295998	-0.0312689	0.846118	-0.272707	0.0439726
FAM73A	0.0309547	0.83456	0.252718	0.110905	-0.00435771	0.974811	-0.0597912	0.686442	0.101307	0.528533	-0.0122729	0.929137
RP11-181C21.4	0.335614	0.0197007	-0.0148864	0.926399	0.0573039	0.677734	-0.0112177	0.93968	-0.307526	0.0504743	0.0911701	0.50798
NSRP1P1	0.0675573	0.648221	-0.121718	0.448392	-0.0376216	0.785086	-0.228383	0.118456	-0.00555242	0.972515	0.00646519	0.962636
HSPE1P25	0.212882	0.146301	-0.199477	0.211157	-0.0581028	0.673492	0.0800483	0.588617	-0.163163	0.308062	-0.0319972	0.816611
NEXN-AS1	-0.269795	0.0636712	0.181263	0.256717	-0.11577	0.399963	0.144305	0.327801	0.269049	0.0889425	-0.0677567	0.623058
NEXN	-0.212556	0.146935	-0.114012	0.477843	-0.0314481	0.819705	-0.0728603	0.62262	-0.153714	0.33729	-0.0757194	0.582702
FUBP1	-0.117411	0.426755	0.108408	0.499883	0.048298	0.726215	0.00718801	0.961327	-0.130823	0.414911	0.015816	0.908756
DNAJB4	-0.23493	0.107983	0.0935214	0.560845	0.0705223	0.608909	0.00795038	0.957229	-0.0786106	0.625164	0.0710806	0.606069
GIPC2	-0.248941	0.0879657	0.102453	0.523855	-0.174454	0.202713	0.115444	0.434595	0.134817	0.400685	0.0181171	0.89555
RP11-386I14.4	-0.0991637	0.502493	-0.32137	0.0404776	0.0877352	0.524159	0.181225	0.217686	-0.138713	0.387082	0.0899648	0.513628
RP11-386I14.2	-0.0253068	0.864431	-0.176535	0.269543	-0.143151	0.297119	-0.014376	0.922743	0.0551346	0.732068	-0.0340792	0.804904
RP11-386I14.3	-0.150972	0.305703	-0.316817	0.04357	-0.0958696	0.486264	-0.178829	0.223932	-0.268075	0.0901499	-0.17204	0.209129
MGC27382	-0.318996	0.0271118	-0.291423	0.0645066	0.0804724	0.559194	0.0490092	0.7408	-0.119036	0.458528	0.164552	0.229936
PTGFR	-0.097969	0.507681	0.16988	0.288297	-0.131748	0.337651	0.219017	0.134753	0.0219175	0.891808	-0.0218428	0.874229
IFI44L	-0.269686	0.0637821	-0.406836	0.00829721	-0.251876	0.0635838	-0.279026	0.0547917	-0.184399	0.248441	-0.214411	0.115967
IFI44	-0.172912	0.239887	-0.411389	0.00753607	-0.118893	0.387284	-0.170661	0.246155	-0.141051	0.379051	-0.119697	0.384057
RP4-641G12.3	-0.16444	0.264051	-0.370583	0.0170735	-0.190287	0.164061	-0.244937	0.0933649	-0.257652	0.103876	-0.212292	0.1197
RP4-641G12.4	-0.132508	0.369287	-0.0735562	0.64764	-0.166392	0.224695	-0.290352	0.04529	-0.199985	0.209974	-0.0471557	0.732446
ADGRL4	-0.215271	0.14172	-0.257447	0.104161	-0.159928	0.243477	0.002396	0.987105	-0.0756883	0.63812	-0.161374	0.239185
ADH5P2	-0.0622353	0.674324	-0.173032	0.279311	0.0874447	0.525539	-0.274778	0.0587447	-0.126537	0.430492	0.0521598	0.705282
RP11-339A11.1	-0.13316	0.366916	-0.187393	0.240707	-0.119474	0.384952	0.0692663	0.639925	0.241189	0.128729	-0.128464	0.349938
RP11-339A11.2	-0.317693	0.0277803	-0.11804	0.462323	-0.0569407	0.679665	0.0544547	0.713171	-0.11251	0.483701	-0.0734548	0.594059
HMGB1P18	-0.150863	0.306055	-0.32137	0.0404776	0.0774946	0.57387	0.168047	0.253572	-0.297883	0.058546	0.0526347	0.702722
RP11-115A15.4	-0.174433	0.235715	-0.152191	0.342157	0.115116	0.402647	0.0555438	0.707687	-0.146019	0.362317	-0.0139166	0.919675
RP11-115A15.2	0.0132508	0.928773	-0.298603	0.0579095	-0.00915119	0.947131	0.0657812	0.656888	-0.000876698	0.99566	0.00149759	0.991342
RP5-887A10.1	-0.169002	0.250845	-0.221894	0.163218	-0.00472085	0.972712	0.0580487	0.69513	0.191023	0.231552	-0.199617	0.143974
MTND2P30	-0.111546	0.450369	0.0987754	0.538939	0.188108	0.169034	0.0575041	0.697853	0.0216252	0.893243	0.0733817	0.594427
RP3-445O10.1	0.106875	0.469674	-0.251667	0.112447	-0.0624605	0.650532	0.078088	0.597808	-0.0755909	0.638553	-0.0162178	0.906449
RN7SKP247	-0.24742	0.0899867	-0.296326	0.0599402	0.0292693	0.832008	-0.0436726	0.768194	-0.197062	0.216851	-0.0527808	0.701936
ADGRL2	-0.0191159	0.89739	0.155694	0.33103	-0.0872268	0.526576	0.00609892	0.967183	0.0860139	0.592845	-0.109799	0.424869
HNRNPA3P14	0.248615	0.0883957	-0.11839	0.460986	-0.0902046	0.512502	0.0357223	0.809521	-0.0690644	0.667876	-0.0457312	0.74024
RP5-837I24.2	-0.119474	0.418615	-0.0430829	0.789116	-0.195661	0.152255	0.00141582	0.99238	0.166573	0.297924	-0.120501	0.38085
RP5-837I24.5	0.230585	0.11485	0.0213663	0.894513	-0.125429	0.36153	0.123176	0.404236	0.110074	0.493275	0.00960647	0.944505
ST13P20	0.199957	0.172999	0.0120842	0.940225	-0.041253	0.764909	-0.107276	0.468001	0.246644	0.120046	-0.0189573	0.890735
RP11-147G16.1	-0.108179	0.464242	-0.166377	0.2985	0.0272357	0.843528	0.0702465	0.635186	0.0134427	0.93352	0.0242171	0.860687
LINC01361	-0.00445313	0.976036	0.0112086	0.94455	-0.0030504	0.982366	0.124374	0.399645	0.0489977	0.760961	-0.0442336	0.748463
RP11-413G15.1	-0.192028	0.191027	-0.247814	0.118242	0.0435045	0.752476	0.208344	0.155304	-0.0263984	0.869863	0.0304996	0.825056
RP11-475O6.1	-0.196807	0.180008	-0.139056	0.385897	-0.069796	0.612611	0.00196037	0.989449	0.0822148	0.609338	-0.0652363	0.636072
RP5-836J3.1	-0.0346476	0.81515	0.00770589	0.961862	0.0965233	0.483282	0.120563	0.414358	0.00808511	0.959987	0.127368	0.354097
TTLL7	-0.224177	0.125578	0.191421	0.230561	0.031085	0.821752	0.154216	0.295307	0.00233786	0.988426	0.154434	0.26026
TTLL7-IT1	-0.185402	0.207086	-0.112086	0.485361	0.0676171	0.623776	-0.0199304	0.893043	-0.0130531	0.935443	0.0772901	0.574884
PRKACB	0.0288911	0.84545	0.00332754	0.983527	0.102043	0.458495	0.183185	0.212665	-0.0667265	0.678503	0.158781	0.246919
RP11-82H13.2	0.136092	0.356361	-0.00175134	0.991329	-0.120563	0.380601	0.174255	0.2362	0.27353	0.083549	-0.170944	0.212088
SAMD13	-0.105355	0.476053	-0.0409813	0.799186	0.195734	0.1521	0.336203	0.0194732	-0.184107	0.249204	0.257621	0.0575807
RPF1	-0.15738	0.285387	0.0232928	0.885063	0.101607	0.460426	-0.0832067	0.573943	-0.184301	0.248695	0.0322529	0.815171
GNG5	0.0105355	0.943342	-0.355872	0.022398	-0.197259	0.148869	-0.0437815	0.767632	-0.0592258	0.713003	-0.243047	0.0737755
SPATA1	-0.219833	0.13327	-0.218742	0.169434	-0.13567	0.323338	-0.158463	0.282044	0.0367239	0.819683	-0.189865	0.165016
CTBS	-0.204627	0.162974	-0.0528904	0.742594	-0.195443	0.152721	0.024069	0.871005	0.0716944	0.655998	-0.190851	0.162791
LINC01555	0.0339959	0.818567	-0.136604	0.39441	-0.157894	0.249601	0.131127	0.374341	0.0786106	0.625164	-0.0469	0.733843
SSX2IP	-0.126317	0.392266	0.410864	0.0076207	0.0380573	0.782657	0.177958	0.226234	0.170079	0.287723	0.058625	0.670724
LPAR3	0.16444	0.264051	0.126447	0.430823	-0.0289061	0.834063	0.199522	0.173955	0.0260087	0.871767	-0.0463156	0.737039
MCOLN2	-0.171066	0.245021	-0.201404	0.20669	0.0134363	0.922439	-0.00958402	0.948452	-0.235247	0.138712	0.0101178	0.941556
WDR63	0.0396438	0.789065	0.22277	0.16152	0.198712	0.14584	0.111414	0.450906	0.161994	0.311588	0.147969	0.280985
MCOLN3	-0.213207	0.14567	-0.121893	0.447735	-0.122815	0.371704	-0.000980184	0.994725	-0.100431	0.532125	-0.156553	0.253698
RP11-33E12.2	0.0270446	0.855218	-0.0943971	0.557165	0.0135089	0.922021	0.20867	0.154642	0.0580569	0.718433	-0.126199	0.358567
SYDE2	-0.0211795	0.886382	0.061472	0.702609	0.0425603	0.757682	-0.171968	0.242503	-0.0832864	0.604667	0.128208	0.350905
C1orf52	-0.0640817	0.665223	0.0907193	0.572694	0.206192	0.130961	-0.173493	0.238288	0.0300026	0.852279	0.0204548	0.882163
BCL10	-0.0640817	0.665223	-0.18389	0.24977	-0.0913667	0.507062	-0.145612	0.323392	0.0617585	0.701286	-0.208347	0.126895
RP11-131L23.1	-0.072988	0.62201	0.380215	0.0142004	0.0296324	0.829955	-0.104008	0.481739	0.0958524	0.551075	-0.124482	0.365195
DDAH1	-0.118605	0.422031	0.159897	0.317978	-0.137558	0.316585	0.172295	0.241595	0.222389	0.162257	-0.0989868	0.472133
RP4-621F18.2	-0.336809	0.0192414	-0.011734	0.941955	-0.142642	0.298856	-0.0309302	0.834689	0.0896181	0.577382	-0.0306823	0.824025
CYR61	0.0589769	0.690498	-0.0847647	0.598246	0.0427782	0.75648	-0.194948	0.184239	-0.0248398	0.877486	-0.0664052	0.630023
SNORD81	-0.129141	0.381682	0.0570936	0.722918	-0.059047	0.668491	-0.00969293	0.947867	-0.187711	0.239895	0.0360882	0.793649
ZNHIT6	0.112306	0.447268	0.201404	0.20669	0.168425	0.219	-0.177087	0.228553	-0.149915	0.349509	0.0210393	0.878821
COL24A1	-0.265016	0.0687002	-0.126447	0.430823	-0.0650025	0.637285	-0.213136	0.145809	0.0566932	0.724785	0.048288	0.726269
RP4-682E18.1	-0.116325	0.431074	-0.302281	0.0547456	-0.0376942	0.784681	0.0689396	0.641508	-0.0468547	0.771129	-0.017898	0.896806
ODF2L	0.0751602	0.611651	0.248515	0.117172	0.271631	0.0448468	-0.0602269	0.684277	0.107249	0.504502	0.222848	0.101973
MIR7856	0.131313	0.373657	-0.036603	0.820267	0.276497	0.0410047	-0.0691574	0.640452	0.090787	0.572407	0.239979	0.077607
CLCA2	0.0988379	0.503905	-0.0586698	0.715584	-0.010749	0.937917	0.240798	0.0992123	0.102574	0.523365	-0.0986946	0.473448
CLCA4	-0.01488	0.920043	-0.107707	0.502674	-0.0497505	0.718317	-0.0913749	0.536792	0.111828	0.486372	-0.17898	0.19106
CLCA3P	0.0188987	0.89855	0.0653249	0.684903	-0.0718296	0.602269	0.0985629	0.505098	0.106081	0.509185	-0.144608	0.292176
RP4-612B15.3	0.137395	0.35173	-0.0015762	0.992196	0.15833	0.24828	-0.0213462	0.885493	-0.0684799	0.670527	-0.0988772	0.472626
SH3GLB1	-0.00423591	0.977205	-0.0809118	0.61504	-0.266982	0.0487875	0.162602	0.269502	0.203102	0.202808	-0.3813	0.00407595
RP4-612B15.2	0.220593	0.131899	-0.135203	0.399323	0.00435771	0.974811	0.0553259	0.708783	-0.0390618	0.808412	0.00255686	0.985219
SEP15	0.296948	0.0404063	-0.03923	0.807603	0.0362416	0.792791	0.0137226	0.926244	0.0529915	0.742118	0.0535844	0.697613
HS2ST1	0.360161	0.0119199	0.183715	0.25023	0.179828	0.188931	0.140929	0.339363	-0.0408152	0.799984	0.223871	0.100369
RP4-604K5.3	0.0358423	0.808893	-0.175659	0.271963	0.0832323	0.545751	-0.165215	0.261775	-0.108905	0.497905	0.214849	0.115205
RP11-384B12.2	-0.262735	0.0712092	-0.114537	0.475803	0.179683	0.189294	-0.449142	0.00136375	-0.124004	0.43985	0.0855085	0.534783
LINC01140	-0.0434452	0.769368	-0.0542915	0.736017	0.0945623	0.492255	-0.209542	0.152888	-0.0331197	0.837129	0.198156	0.146993
LMO4	0.331596	0.0213143	0.00507888	0.974859	0.144749	0.291703	-0.0957313	0.517469	-0.0710126	0.659069	0.14775	0.281706
RP11-60A14.1	-0.23493	0.107983	-0.121368	0.449709	-0.0419793	0.760892	-0.0914838	0.536305	-0.0385747	0.810757	-0.0713363	0.604771
PKN2-AS1	-0.199196	0.174673	-0.104029	0.517455	-0.0915845	0.506045	-0.211393	0.149211	0.0520174	0.746701	0.0189573	0.890735
RPL36AP10	0.204953	0.16229	-0.335031	0.0322568	0.11606	0.398774	-0.0811374	0.583538	0.0575699	0.7207	0.178943	0.191152
PKN2	-0.21929	0.134255	0.0483369	0.764092	-0.0321018	0.816022	-0.207146	0.157746	0.113971	0.478003	-0.174816	0.201762
RNU6-125P	-0.0123819	0.933433	-0.0854653	0.595214	0.0529462	0.701045	0.00729692	0.960742	0.126732	0.429776	0.0817828	0.552791
TCEB1P19	0.509504	0.000216761	0.142384	0.374518	0.0460465	0.738513	0.0254848	0.863487	0.0364317	0.821095	-0.112246	0.414557
GTF2B	-0.178668	0.224356	-0.40631	0.00838914	-0.439257	0.000793393	-0.11283	0.445137	0.0638042	0.691872	-0.366142	0.00597436
CCBL2	-0.0357337	0.809461	0.0145361	0.928126	-0.0750252	0.586173	0.0503161	0.734138	-0.0950731	0.554333	0.0197608	0.886134
RBMXL1	-0.185837	0.206005	0.00683022	0.966194	-0.0674719	0.624523	-0.0434548	0.769319	-0.175827	0.271499	-0.139093	0.311165
GBP3	-0.116976	0.42848	-0.170931	0.285281	-0.156079	0.255156	-0.223046	0.127547	-0.0564009	0.726149	-0.0872253	0.526583
GBP1	-0.333876	0.0203854	-0.290197	0.0656903	-0.220645	0.105493	-0.206383	0.159316	-0.0139298	0.931117	-0.301672	0.0252013
PTGES3P1	-0.164332	0.264371	0.0581444	0.718026	0.00798914	0.953837	-0.17872	0.224219	-0.157026	0.326856	-0.133906	0.329727
GBP2	-0.288911	0.0464189	-0.218742	0.169434	-0.118965	0.386992	-0.186888	0.203405	-0.0233786	0.884643	-0.249805	0.0658667
GBP7	-0.333225	0.0206472	-0.0959733	0.550571	0.0005084	0.997061	-0.0371381	0.80212	-0.0490951	0.7605	-0.0787877	0.567475
GBP4	-0.190507	0.194632	-0.290372	0.0655201	-0.0981937	0.475707	-0.352866	0.0138941	-0.134914	0.400342	-0.160863	0.240696
GBP5	-0.326925	0.0233281	-0.254644	0.108118	-0.167699	0.221023	-0.220977	0.13121	0.00603948	0.970106	-0.268616	0.0473716
RP4-620F22.3	0.0865646	0.558529	0.219092	0.168735	0.0362416	0.792791	0.0709	0.632035	-0.238072	0.133897	-0.158415	0.248022
GBP6	0.0415988	0.778918	0.11839	0.460986	0.144095	0.293911	-0.0254848	0.863487	-0.0306844	0.84896	0.0552646	0.688607
GBP1P1	-0.304008	0.0356662	-0.287745	0.0681091	-0.178085	0.193325	-0.225551	0.123217	-0.000974109	0.995177	-0.308247	0.0220458
LRRC8B	0.0695123	0.638734	0.135028	0.39994	-0.00537451	0.968936	-0.158681	0.281374	0.125758	0.433359	-0.0310475	0.821964
FLJ27354	-0.225263	0.123708	0.0775843	0.629702	0.130659	0.341697	-0.092464	0.531929	0.0283466	0.86035	0.183692	0.179447
RP11-413E1.4	-0.216249	0.139876	-0.226623	0.154205	0.0569407	0.679665	-0.0759098	0.608094	-0.00555242	0.972515	0.00865678	0.949984
LRRC8C	-0.158358	0.282368	-0.229075	0.149677	0.0282525	0.837764	-0.000762365	0.995897	-0.134037	0.403438	0.060013	0.663389
RP5-943J3.2	0.328337	0.0227031	0.131876	0.411133	0.163342	0.233429	0.113919	0.440728	0.272166	0.0851628	0.168241	0.219513
LRRC8D	0.18399	0.210628	-0.0774091	0.630478	0.108725	0.429439	0.0835334	0.572435	0.113776	0.478761	0.133614	0.330793
ZNF326	0.0956881	0.517659	0.325924	0.0375664	0.0702318	0.610388	-0.17578	0.232061	0.0580569	0.718433	-0.0948593	0.490891
RP4-665J23.1	-0.189313	0.197498	0.375837	0.015451	-0.0300682	0.827492	-0.0577219	0.696764	0.406106	0.0084251	-0.0529634	0.700952
ZNF644	-0.0877593	0.553092	0.200003	0.209932	0.11715	0.394331	-0.261165	0.0729784	-0.164235	0.304853	-0.0307553	0.823612
RPL5P6	0.334745	0.0200406	-0.252543	0.111161	0.0886794	0.519687	0.106295	0.472101	-0.0500692	0.755892	0.21295	0.118532
HFM1	-0.0627783	0.671643	-0.145886	0.362758	0.00116206	0.993282	0.0560883	0.704951	0.0214304	0.894199	-0.00142453	0.991764
CDC7	-0.0905833	0.540341	0.00910696	0.954935	0.231394	0.0891675	0.141909	0.33598	-0.0208459	0.897069	0.203087	0.136992
RP11-91I11.1	0.149777	0.309591	-0.145711	0.36334	-0.110541	0.421728	0.159334	0.279372	0.146896	0.359411	0.0216237	0.875481
HSP90B3P	-0.0599544	0.685631	-0.17058	0.286284	-0.117876	0.391386	-0.155087	0.292554	0.07111	0.65863	-0.211854	0.120484
TGFBR3	-0.188118	0.200394	-0.000350268	0.998266	-0.0716117	0.603373	0.17872	0.224219	0.218298	0.170324	0.10158	0.460546
BRDT	-0.294993	0.0418066	-0.265153	0.0938483	-0.00130731	0.992442	-0.158463	0.282044	-0.0613689	0.703084	0.00230117	0.986697
EPHX4	-0.395786	0.00536095	-0.13135	0.413016	-0.109015	0.4282	-0.194185	0.185995	-0.069454	0.666111	-0.173318	0.205713
LPCAT2BP	-0.0779842	0.598297	-0.274084	0.0828997	-0.0217159	0.874954	0.0602269	0.684277	-0.0516278	0.748536	-0.100338	0.466075
SETSIP	0.329966	0.0219995	0.0262701	0.87049	0.012129	0.929966	0.0894145	0.545601	-0.0188003	0.907123	0.108739	0.429377
BTBD8	-0.268926	0.064563	-0.225572	0.156176	-0.00769862	0.955514	-0.00250491	0.986519	-0.0428608	0.790179	0.0426995	0.756914
PRKAR1AP	-0.100141	0.498269	-0.469884	0.00193708	0.129932	0.34441	-0.30854	0.0328722	-0.149428	0.351094	-0.109689	0.425334
KIAA1107	-0.15423	0.29526	0.126797	0.429537	-0.175979	0.198731	-0.00751474	0.959571	0.0378929	0.814043	-0.0799565	0.561723
RP4-621B10.8	-0.181818	0.216158	0.0521899	0.745889	0.08759	0.524849	-0.319213	0.0270019	-0.0527967	0.743034	0.0779476	0.571626
RP4-775D17.1	-0.143261	0.33135	-0.167778	0.294392	0.0122742	0.929129	0.068504	0.64362	-0.0445168	0.782265	0.0852894	0.535834
C1orf146	-0.274031	0.0594636	0.0931712	0.56232	0.0581754	0.673106	0.129711	0.379566	0.0160728	0.920551	0.212	0.120222
GLMN	0.0445313	0.763766	0.0371284	0.817731	0.250568	0.0650174	0.0796127	0.590654	0.0925404	0.56498	0.0900378	0.513285
RPAP2	-0.105029	0.477426	0.177235	0.267616	0.177867	0.193879	-0.197235	0.179044	-0.00418867	0.979264	0.220291	0.106068
GFI1	-0.0766808	0.604444	-0.0574439	0.721286	0.24868	0.0671338	0.132216	0.370352	0.0102281	0.949394	0.168533	0.218701
EVI5	0.129358	0.380875	0.305083	0.0524292	-0.0593375	0.666955	-0.0989986	0.503208	0.147285	0.358124	-0.101288	0.461844
HMGB3P9	-0.0948192	0.521486	0.154818	0.33379	0.142933	0.297862	-0.209542	0.152888	0.0776365	0.629471	0.0691447	0.615939
RPL5	0.297708	0.0398722	-0.113662	0.479205	0.20917	0.125368	0.161621	0.272438	-0.0914689	0.569513	0.262735	0.0526309
FAM69A	0.0487672	0.742035	0.319619	0.0416451	0.030504	0.825031	-0.187542	0.2018	-0.0200667	0.900897	0.136682	0.319707
RP11-386I23.1	-0.214402	0.143373	-0.146937	0.359273	0.0964507	0.483613	-0.0849493	0.56592	-0.0863061	0.591585	0.142928	0.297878
MTF2	-0.0886282	0.549153	-0.0278463	0.862791	0.223768	0.100529	-0.194512	0.185241	-0.256288	0.105784	0.148517	0.279188
TMED5	0.14565	0.323263	-0.0197901	0.902256	-0.21912	0.107985	-0.0614249	0.678334	-0.0162676	0.919591	-0.0830247	0.546757
CCDC18	0.0109699	0.94101	0.213313	0.180538	0.221154	0.104673	0.0156829	0.915743	-0.0103256	0.948912	0.166488	0.224424
RP4-612C19.1	0.111437	0.450813	-0.0917701	0.568237	-0.154844	0.258982	0.147136	0.318296	0.0141246	0.930156	-0.0644693	0.640055
CCDC18-AS1	-0.0966656	0.51337	0.085115	0.59673	0.0737906	0.592369	0.180245	0.220226	-0.0998462	0.534526	0.219305	0.107681
RP4-717I23.2	0.441078	0.00170144	0.0217166	0.892794	0.00145257	0.991602	0.113484	0.442489	-0.247132	0.119292	0.126345	0.358007
DR1	-0.14098	0.339186	-0.200003	0.209932	-0.0871542	0.526921	0.00620783	0.966598	-0.17232	0.281325	0.058552	0.671111
FNBP1L	-0.051374	0.728759	0.276011	0.0806743	0.0549071	0.69052	0.0142671	0.923326	0.0348731	0.828631	0.0607801	0.659349
BCAR3	-0.0367112	0.80435	-0.129424	0.419961	-0.291821	0.0306342	0.142018	0.335606	-0.127316	0.427635	0.0458408	0.73964
RP5-1033H22.2	-0.204627	0.162974	0.0986003	0.539663	0.130296	0.343052	-0.108147	0.464374	-0.121179	0.450419	0.00997173	0.942399
RP4-561L24.3	0.0311719	0.833415	0.011734	0.941955	-0.0778578	0.57207	-0.0901769	0.542167	0.277134	0.0793983	-0.00449276	0.97403
DNTTIP2	-0.164766	0.263093	-0.0593703	0.712333	-0.109379	0.426654	0.0787414	0.594737	0.0173391	0.914314	-0.127185	0.354793
GCLM	0.271641	0.0618088	0.264627	0.0945254	0.0827239	0.548216	0.0118711	0.936173	0.147675	0.356839	0.0992425	0.470984
MTND4P11	0.0272619	0.854067	-0.166202	0.299016	0.0745168	0.588721	0.122305	0.407594	0.0545501	0.734804	0.0426264	0.757317
MTND3P21	0.0224829	0.87944	0.0626979	0.696958	0.0140173	0.919096	0.151602	0.303667	0.385358	0.0128422	0.244435	0.0720923
MTCO3P21	-0.0618008	0.676473	-0.241509	0.128207	0.0232411	0.866249	-0.0177522	0.904675	-0.155176	0.332662	0.091645	0.505763
MTATP6P13	0.0845009	0.567979	-0.109634	0.495018	-0.0475717	0.730175	0.0859295	0.561429	0.0724737	0.652494	-0.0942749	0.493578
RP5-837O21.8	-0.102639	0.487558	-0.0448342	0.78075	-0.0490242	0.722263	-0.0320193	0.828953	0.190438	0.233009	0.000949689	0.99451
MTCO2P21	0.153362	0.298022	0.247989	0.117974	-0.0389289	0.777805	-0.0788503	0.594226	0.104619	0.51507	-0.0329469	0.811266
ABCA4	-0.03367	0.820277	0.207358	0.193302	0.0796735	0.563114	0.137226	0.352331	0.0705255	0.661267	0.000620951	0.99641
RP11-78O9.1	-0.265993	0.0676467	-0.0535909	0.739303	-0.0942718	0.493592	0.0180789	0.902928	0.00896181	0.955652	-0.16057	0.241563
ARHGAP29	-0.22787	0.119307	0.195099	0.221557	0.023459	0.865007	-0.135374	0.358928	-0.00808511	0.959987	0.0143184	0.917364
RN7SL440P	-0.219507	0.13386	-0.230826	0.146504	-0.110032	0.423879	0.0175344	0.905839	0.0207485	0.897547	-0.197353	0.148672
RP11-366L18.1	-0.113175	0.443739	-0.130825	0.414903	0.100881	0.463655	-0.168156	0.25326	0.0582517	0.717527	0.182486	0.182368
ABCD3	0.279787	0.0541062	0.187568	0.240259	0.125212	0.362371	0.336748	0.0192648	0.131407	0.412811	0.120063	0.382597
F3	0.315738	0.0288087	0.00577941	0.971392	0.0976853	0.478006	0.0446528	0.76314	0.154883	0.333584	0.0174962	0.899111
RP11-86H7.6	-0.226132	0.122228	-0.172507	0.280796	0.0575218	0.676576	0.00511874	0.972455	-0.0295155	0.854652	0.0592825	0.667246
LINC01057	-0.29369	0.042762	-0.197901	0.214861	0.110177	0.423264	-0.00751474	0.959571	-0.181087	0.257188	-0.0336774	0.80716
SLC44A3	0.221136	0.130926	0.226973	0.153552	0.0622426	0.651673	0.131454	0.373142	0.239436	0.131617	0.0520137	0.70607
CNN3	0.0256327	0.862702	-0.102278	0.524569	0.0562871	0.683147	0.142998	0.332247	0.0652653	0.685175	-0.13628	0.321146
RP4-639F20.1	-0.110568	0.454373	0.194924	0.22198	0.0231685	0.866663	0.152255	0.301563	0.186055	0.244143	0.0203087	0.882998
ALG14	-0.0410557	0.781733	-0.0171631	0.91518	-0.166101	0.225517	0.145176	0.324857	0.162774	0.309235	-0.00858373	0.950405
RP11-313A24.1	-0.244053	0.0945903	0.0952728	0.553497	0.0275988	0.841469	-0.0201482	0.89188	0.144947	0.365888	0.155347	0.257418
TMEM56	-0.0383404	0.795849	0.245713	0.121497	0.318984	0.0176113	-0.00533656	0.971284	0.14446	0.367518	0.206375	0.130613
TMEM56-RWDD3	0.143478	0.33061	0.0868663	0.589171	-0.0636952	0.644084	-0.19168	0.191847	0.124199	0.439126	0.0157064	0.909386
RP11-57H12.3	0.102857	0.486632	0.169705	0.288802	0.106328	0.43974	0.0289699	0.845033	0.0893258	0.578629	0.101215	0.462169
RWDD3	0.0712501	0.630349	0.115939	0.470386	0.0103859	0.940011	0.0229799	0.876795	0.117575	0.464101	-0.0439779	0.749869
RP11-57H12.5	0.0160747	0.913646	0.20946	0.188726	-0.0899867	0.513525	-0.0295144	0.842157	0.118062	0.462239	-0.0653094	0.635693
RP11-286B14.2	-0.0183556	0.90145	0.170055	0.287793	-0.0300682	0.827492	-0.0767811	0.60397	0.190438	0.233009	-0.0562873	0.683146
RP11-147C23.1	-0.201912	0.16875	-0.28827	0.067585	-0.0225875	0.869978	-0.0626229	0.67241	-0.107834	0.502168	0.00993521	0.942609
RNU1-130P	-0.236776	0.105162	-0.227849	0.151929	-0.12434	0.365748	-0.026465	0.858289	-0.0491925	0.760039	-0.144097	0.293904
EEF1A1P11	0.361464	0.0115937	-0.182665	0.252996	0.0831596	0.546103	0.173057	0.239487	-0.0134427	0.93352	0.163712	0.232357
RPL7P9	0.26393	0.069886	-0.107882	0.501975	-0.0344985	0.802552	0.197561	0.17831	0.00584466	0.971069	-0.00956994	0.944716
PTBP2	-0.182035	0.215601	-0.223471	0.160172	0.0225875	0.869978	-0.0186235	0.900019	-0.313079	0.0462497	-0.00920468	0.946823
DPYD	-0.16292	0.268554	-0.278638	0.077715	-0.311504	0.0206108	-0.109563	0.458511	0.105009	0.513497	-0.404714	0.00217825
DPYD-AS1	-0.266211	0.0674143	-0.00735562	0.963595	-0.00239674	0.986144	-0.116642	0.42981	0.0854294	0.59537	-0.10505	0.445288
SEC63P1	0.161073	0.27409	0.208409	0.191004	0.190577	0.163406	-0.13875	0.346955	0.166865	0.297065	0.0462426	0.737439
RPL26P9	-0.223851	0.126143	-0.231702	0.144935	0.111049	0.419582	-0.111741	0.449571	-0.236124	0.137204	0.0113232	0.934608
DPYD-AS2	-0.190724	0.194114	-0.0642741	0.689716	-0.0417614	0.762096	-0.0479201	0.746366	-0.0534786	0.73983	-0.143476	0.296011
RP11-490G2.2	-0.215705	0.140898	-0.0453596	0.778245	-0.0020336	0.988243	-0.00261382	0.985933	0.0337042	0.834294	0.0571274	0.678672
MIR137HG	-0.285652	0.0490553	-0.180213	0.259531	-0.00719022	0.958449	-0.0657812	0.656888	-0.0368213	0.819213	0.132336	0.335483
RP5-1070A16.1	-0.197784	0.177811	-0.19037	0.233179	0.144385	0.292928	0.0409499	0.782282	0.0140272	0.930636	0.136536	0.32023
SNX7	0.138482	0.347899	0.0197901	0.902256	0.0308671	0.822981	0.133196	0.366783	0.253658	0.109538	0.147275	0.283273
PLPPR5	-0.188769	0.198811	0.00525401	0.973992	-0.13538	0.324385	0.0128513	0.930916	-0.0406204	0.800919	-0.129925	0.344439
RP11-234N17.1	0.228522	0.118226	-0.0840642	0.601285	0.19479	0.154126	0.208779	0.154422	-0.168911	0.291098	0.249841	0.0658259
RP11-413P11.1	0.0186814	0.89971	0.310337	0.0482985	0.201762	0.139628	0.0467221	0.752504	0.111925	0.48599	0.289034	0.0323377
PALMD	-0.241121	0.0987468	0.0429078	0.789954	-0.13843	0.313499	0.143107	0.331875	0.105983	0.509576	0.0610723	0.657813
HMGB3P10	-0.0806995	0.585578	-0.143785	0.369787	-0.0350796	0.799295	0.0212373	0.886074	-0.131992	0.410718	-0.0500413	0.71674
FRRS1	-0.255458	0.0797022	-0.121368	0.449709	0.0120563	0.930384	-0.0815731	0.581512	-0.0714996	0.656875	0.0481785	0.726866
RP4-581O6.1	0.244379	0.094137	-0.227499	0.152577	-0.0498232	0.717923	0.130909	0.375142	0.0442246	0.78366	-0.214118	0.116476
AGL	0.367438	0.010195	0.339059	0.030114	0.0409625	0.766518	0.191354	0.19262	0.141051	0.379051	-0.0498221	0.717929
RP5-884G6.2	0.351255	0.0143661	0.230651	0.146819	0.01133	0.934568	0.272055	0.0613969	0.099554	0.535729	-0.0798469	0.562261
SLC35A3	0.340719	0.0178008	0.0243436	0.879915	-0.00413982	0.97607	-0.0114355	0.938511	-0.0153909	0.923911	-0.0106657	0.938397
RP4-714D9.5	-0.204844	0.162518	-0.199302	0.211566	0.203069	0.137027	-0.0719891	0.626797	-0.0709152	0.659509	0.0859103	0.532858
MFSD14A	-0.138047	0.349429	-0.0970241	0.546195	-0.0472085	0.732157	0.0590288	0.690238	0.01091	0.946025	-0.035102	0.799169
SASS6	-0.135766	0.357525	-0.158321	0.322834	0.156224	0.254709	0.00185146	0.990035	-0.158585	0.322017	0.0559221	0.685095
TRMT13	-0.139785	0.343336	0.150965	0.346105	0.0476443	0.729779	-0.143978	0.328909	-0.102866	0.522176	0.166049	0.225664
LRRC39	-0.0767894	0.603931	0.255695	0.106621	-0.192974	0.158077	0.01198	0.935589	0.0483158	0.764192	-0.0156699	0.909596
DBT	0.0573477	0.698636	0.398429	0.00987685	0.135234	0.324909	0.0871275	0.555964	-0.0977032	0.543376	0.240381	0.0770965
BRI3P1	0.0886282	0.549153	-0.219968	0.166997	-0.0015252	0.991182	0.0944244	0.523229	0.0597129	0.710745	-0.0374397	0.786101
RTCA-AS1	-0.0155317	0.916553	0.0439586	0.78493	0.277804	0.04002	0.0736227	0.618975	0.198134	0.214312	0.0543514	0.693497
RTCA	0.0805909	0.586084	-0.116464	0.468363	0.0192466	0.889078	0.0178611	0.904092	-0.165404	0.301376	0.0822212	0.550658
CDC14A	0.323341	0.0249797	0.146412	0.361013	0.0556334	0.686636	0.186997	0.203137	0.288726	0.0671328	0.0881384	0.522247
BCAS2P2	0.0231346	0.875972	-0.0415067	0.796666	0.043795	0.750876	-0.145067	0.325224	0.138713	0.387082	0.0718111	0.602362
RP11-84O12.3	-0.0523515	0.723801	-0.0152366	0.924672	0.107272	0.435666	0.166413	0.258283	0.0496796	0.757734	0.170213	0.214077
VCAM1	-0.18008	0.220655	-0.213313	0.180538	0.147363	0.282981	-0.142344	0.334484	-0.278985	0.0773305	0.239212	0.0785891
EXTL2	0.130553	0.376454	0.177761	0.266178	0.142207	0.30035	0.0467221	0.752504	-0.104912	0.51389	0.126747	0.356468
SLC30A7	0.0658195	0.656701	-0.124345	0.438584	-0.0246211	0.858387	-0.180898	0.21853	-0.154007	0.336361	-0.11462	0.404691
DPH5	0.0174867	0.906094	0.16305	0.308404	-0.0956517	0.48726	0.138859	0.346573	0.0560113	0.727968	-0.0136244	0.921357
RP11-421L21.2	0.190724	0.194114	-0.118741	0.459652	-0.11025	0.422956	0.109563	0.458511	0.143389	0.37112	-0.219086	0.108042
RP11-421L21.3	-0.209189	0.153597	0.0231177	0.885922	0.0623879	0.650912	0.148879	0.312535	-0.0128582	0.936404	-0.0230847	0.867141
RP4-575N6.4	-0.234821	0.108151	-0.167253	0.295928	0.0458286	0.739707	0.0343064	0.816938	0.032243	0.841384	0.0659669	0.632289
S1PR1	-0.150972	0.305703	-0.126271	0.431467	0.0710307	0.606323	-0.201809	0.168971	-0.220051	0.166832	0.227852	0.094313
RP4-575N6.2	0.278918	0.0548889	-0.169179	0.29032	0.126591	0.357063	0.064801	0.66169	-0.0939041	0.559235	0.153777	0.262319
RP11-411H5.1	-0.149777	0.309591	-0.0288971	0.857665	-0.0409625	0.766518	-0.110325	0.455371	-0.0498744	0.756813	-0.0658208	0.633045
OLFM3	-0.152058	0.302196	-0.115413	0.472414	-0.174817	0.20176	-0.00925729	0.950207	0.0602	0.708489	-0.233477	0.0862458
RP5-936J12.1	-0.408602	0.00393556	-0.273559	0.0835149	0.0618069	0.653956	-0.0345243	0.815796	-0.0934171	0.561284	0.0891612	0.517412
COL11A1	-0.328554	0.0226082	-0.243436	0.125098	-0.112211	0.414703	-0.00250491	0.986519	-0.132187	0.410021	-0.113597	0.408924
RNPC3	-0.0787444	0.594723	0.165852	0.30005	-0.0802545	0.560261	-0.00359401	0.980658	-0.0079877	0.960469	0.0631178	0.647097
AMY2B	0.0136852	0.926444	-0.201754	0.205885	0.1669	0.223262	-0.117513	0.426348	-0.265153	0.0938482	0.391272	0.00313838
AMY2A	0.0405127	0.784551	-0.165852	0.30005	0.111194	0.418971	0.00838602	0.954888	-0.302071	0.0549221	0.298969	0.0266045
AMY1A	-0.171609	0.243503	-0.111385	0.48811	0.0476443	0.729779	-0.0997609	0.49991	-0.186055	0.244143	0.194029	0.155772
RP11-364B6.2	-0.104703	0.478801	-0.12382	0.440536	-0.0732095	0.595294	-0.0123068	0.933836	0.148162	0.355238	-0.0531095	0.700166
RP11-251P6.1	-0.169979	0.248075	-0.195624	0.220291	0.16385	0.231958	-0.0597912	0.686442	-0.0975083	0.544184	0.0709345	0.606812
SEPT2P1	-0.230151	0.115555	-0.0789853	0.623511	-0.153972	0.261705	-0.152364	0.301213	0.124686	0.437319	-0.00807236	0.953357
RP11-90H3.1	-0.0373629	0.800947	0.176185	0.270509	0.125429	0.36153	-0.169572	0.249228	-0.119036	0.458528	0.0224638	0.870684
RP11-24P14.1	-0.248507	0.0885394	-0.0588449	0.714771	-0.0239674	0.86211	-0.0352866	0.811801	0.0997488	0.534927	0.0724321	0.599219
RP5-947P14.1	-0.0897144	0.544249	-0.218917	0.169085	0.00348617	0.979847	-0.0289699	0.845033	-0.0917611	0.568275	-0.0403983	0.769645
RP5-947P14.2	-0.114913	0.436726	-0.0718048	0.655501	-0.198348	0.146593	0.0351777	0.812372	-0.0759805	0.636819	-0.239796	0.07784
PRMT6	0.343652	0.0167813	0.176885	0.268578	-0.103278	0.453047	0.0777613	0.599346	0.191412	0.230583	0.00164369	0.990497
NTNG1	-0.16129	0.273435	-0.245187	0.122321	-0.0456833	0.740503	0.0248313	0.866955	-0.0860139	0.592845	-0.0339696	0.80552
RP11-270C12.3	0.171391	0.244109	-0.223646	0.159836	-0.139229	0.310688	0.0985629	0.505098	0.0210408	0.896112	-0.0920103	0.504062
VAV3	-0.120995	0.412674	-0.186342	0.243402	-0.216941	0.111624	0.0101286	0.945527	-0.0919559	0.567451	-0.159329	0.245271
VAV3-AS1	-0.24514	0.0930858	-0.159722	0.318515	0.0586838	0.670413	0.0262471	0.859444	-0.11173	0.486754	-0.0252763	0.854658
RP11-356N1.2	0.0156403	0.915972	-0.0812621	0.613505	0.233428	0.0863142	-0.166631	0.257651	-0.233202	0.142278	0.242353	0.0746288
SLC25A24	0.102965	0.48617	0.102453	0.523855	0.0252021	0.855081	-0.251689	0.0844027	0.0474391	0.768352	-0.0231213	0.866933
RP11-483I13.6	-0.0371457	0.802081	0.130825	0.414903	0.231322	0.0892707	-0.00163364	0.991208	0.0567906	0.724331	0.203599	0.135984
RP11-483I13.2	-0.0361681	0.807188	-0.143785	0.369787	0.0716117	0.603373	-0.0567418	0.701672	0.0230864	0.886075	0.0864582	0.530239
ST13P21	-0.187683	0.201454	-0.140632	0.380482	0.113446	0.409554	-0.171314	0.244324	0.0838708	0.602125	0.169519	0.215979
RP5-964H19.2	-0.11589	0.432809	-0.208935	0.189863	-0.0987748	0.473087	-0.0212373	0.886074	0.0402307	0.802791	-0.0279428	0.839519
FAM102B	-0.215054	0.142132	-0.124345	0.438584	0.0639857	0.642571	0.0709	0.632035	-0.0160728	0.920551	-0.07645	0.57906
HENMT1	0.106875	0.469674	0.0413316	0.797506	0.218902	0.108345	0.0523854	0.723629	0.249956	0.114993	0.153594	0.262893
PRPF38B	0.112632	0.445943	-0.0120842	0.940225	0.139156	0.310942	-0.213244	0.145599	-0.263204	0.0963779	0.0168022	0.903093
FNDC7	-0.134354	0.362593	-0.252017	0.111931	-0.0355153	0.796854	0.0901769	0.542167	-0.0931249	0.562515	-0.0156699	0.909596
STXBP3	-0.0140111	0.924698	-0.114888	0.474446	0.00653657	0.962224	0.0278808	0.850792	0.146993	0.359089	-0.159694	0.244176
AKNAD1	-0.089823	0.54376	0.0709292	0.659446	-0.0114027	0.93415	0.0980184	0.507465	0.183522	0.250737	-0.0641771	0.641575
SPATA42	-0.179646	0.221789	-0.121017	0.451028	-0.174163	0.203478	0.111305	0.451352	-0.0318534	0.843277	-0.162799	0.235008
GPSM2	-0.11589	0.432809	0.011734	0.941955	0.133273	0.332039	-0.254957	0.0803151	-0.113971	0.478003	0.201371	0.140414
CLCC1	-0.0279135	0.850618	0.0225923	0.888498	0.184622	0.177217	-0.269768	0.0636981	-0.13433	0.402405	0.0570544	0.679061
WDR47	-0.0473553	0.749258	0.00420321	0.979192	-0.237132	0.0813016	0.273798	0.0596887	0.216934	0.173076	-0.166305	0.22494
RP5-1065J22.2	-0.130661	0.376054	0.223821	0.159501	0.0103859	0.940011	-0.303312	0.0361117	0.0567906	0.724331	0.00354307	0.979518
RP11-20O24.4	0.259477	0.0749187	-0.216465	0.174029	0.186437	0.17292	0.155849	0.290159	-0.0138324	0.931597	0.196111	0.151297
RP11-20O24.1	0.0650592	0.660424	-0.113662	0.479205	0.0350069	0.799702	0.0695931	0.638344	-0.0539657	0.737544	0.0962108	0.484706
TAF13	0.303356	0.0360836	-0.0562179	0.727003	-0.23873	0.0792114	-0.0113266	0.939096	0.0628301	0.696349	-0.229715	0.0915788
RP5-1065J22.8	-0.121104	0.412252	0.00980749	0.951472	-0.00602817	0.96516	0.0862562	0.559936	0.211187	0.185024	-0.0625699	0.64996
TMEM167B	0.0659281	0.656169	-0.137655	0.390748	-0.062751	0.649013	0.130473	0.376747	0.0973135	0.544993	-0.0977084	0.477901
C1orf194	0.0615836	0.677548	0.00542915	0.973125	0.0650751	0.636908	0.0728603	0.62262	0.0902025	0.574892	0.0883211	0.521382
KIAA1324	0.0773325	0.601367	0.109108	0.4971	0.0626784	0.649393	0.127642	0.38728	0.255314	0.107163	-0.0429917	0.755302
SARS	0.122407	0.407201	0.255695	0.106621	0.0883163	0.521405	-0.0124157	0.933252	-0.193945	0.224356	0.130619	0.341845
CELSR2	0.286847	0.0480749	0.203505	0.201893	0.0711033	0.605954	0.0325639	0.826089	0.124978	0.436237	0.140956	0.304665
PSRC1	0.147279	0.317821	-0.0786351	0.625056	0.0696507	0.613353	0.111196	0.451797	-0.223753	0.159631	-0.0436126	0.75188
SORT1	-0.0459433	0.756502	-0.0206658	0.897954	-0.103568	0.45177	0.140602	0.340495	-0.0098385	0.951319	0.145887	0.287885
PSMA5	-0.0137939	0.925862	-0.136955	0.393187	-0.0606448	0.660061	0.064801	0.66169	0.185178	0.246412	-0.154617	0.25969
ATXN7L2	-0.0515912	0.727657	0.0306484	0.849136	0.23735	0.081014	0.0162275	0.912829	-0.0966316	0.547827	0.244801	0.0716545
CYB561D1	-0.0329097	0.824271	0.0691778	0.667362	-0.0504042	0.714773	-0.0186235	0.900019	0.0790003	0.623445	0.0273949	0.842625
AMIGO1	-0.10492	0.477884	0.0532407	0.740948	-0.0464822	0.736128	0.12187	0.409279	0.158293	0.322921	-0.0534383	0.698399
GNAI3	-0.232323	0.112064	-0.168654	0.291842	-0.0739358	0.591638	-0.096058	0.516034	-0.0515304	0.748996	-0.0742949	0.589834
AMPD2	-0.000217226	0.998831	-0.0847647	0.598246	-0.0325376	0.813568	0.194948	0.184239	0.0906896	0.57282	-0.0943114	0.49341
RPL7P8	0.00152058	0.991816	-0.250967	0.113485	0.186219	0.173431	0.0925729	0.531444	-0.206024	0.196247	0.112757	0.41242
GSTM4	0.0360595	0.807756	0.286344	0.0695226	-0.0390015	0.777402	0.106078	0.473014	0.0996514	0.535328	-0.0388277	0.778368
GSTM2	0.0719018	0.627216	0.283717	0.0722352	-0.0941992	0.493926	0.212809	0.146443	0.0825071	0.608063	-0.171273	0.211197
GSTM3	0.167047	0.256449	0.1634	0.307352	0.159783	0.243911	0.123721	0.402146	0.0908844	0.571993	-0.0199435	0.885088
EPS8L3	-0.104269	0.480638	0.127848	0.425692	0.118239	0.389918	-0.306906	0.0338577	0.206414	0.195384	0.000986216	0.994298
CSF1	-0.101988	0.49034	-0.1965	0.218191	-0.111412	0.418054	-0.01797	0.90351	0.0831889	0.605091	-0.0886498	0.519826
AHCYL1	0.0839579	0.570478	0.388272	0.0121228	0.0655835	0.634273	0.105533	0.475302	0.150695	0.346981	-0.0554472	0.687631
STRIP1	-0.098512	0.505319	-0.226973	0.153552	-0.105602	0.442888	0.0918106	0.534844	-0.0622456	0.699041	-0.04343	0.752886
RP4-773N10.4	-0.0108613	0.941593	0.068127	0.672129	-0.00697234	0.959707	0.419737	0.00297935	0.0391592	0.807943	0.0408001	0.767417
LINC01397	-0.138047	0.349429	-0.112961	0.481936	-0.172928	0.20675	0.0549992	0.710427	-0.120887	0.45152	-0.0229752	0.867766
KCNC4	-0.145107	0.32509	-0.17671	0.26906	0.0248389	0.857147	0.0473756	0.749154	-0.0182158	0.909998	-0.0547167	0.691539
RP5-1074L1.1	-0.201369	0.169922	-0.0618222	0.700992	0.0669635	0.627142	0.002396	0.987105	0.0492899	0.759578	-0.0799565	0.561723
RBM15	0.0170522	0.908417	0.0315241	0.844877	0.0445213	0.746881	-0.0338708	0.819224	-0.260282	0.10027	0.0085472	0.950616
LAMTOR5-AS1	-0.00988379	0.946842	0.0684773	0.670539	-0.0879531	0.523126	0.0477023	0.747481	-0.036042	0.822977	0.0685602	0.618933
SLC16A4	-0.0016292	0.991232	0.170931	0.285281	0.105965	0.441313	0.0410588	0.781717	0.0755909	0.638553	0.18665	0.17242
RP5-1074L1.4	-0.026936	0.855793	0.179512	0.261419	0.310196	0.0211771	-0.0644743	0.663294	-0.305091	0.0524227	0.306677	0.0227675
LAMTOR5	0.228739	0.117867	-0.126096	0.432111	-0.122234	0.373988	0.026465	0.858289	0.245183	0.122327	-0.192422	0.159294
KCNA2	-0.183339	0.212276	-0.0732059	0.649209	0.0144531	0.91659	-0.0830978	0.574446	0.141441	0.377722	-0.0417498	0.76216
RP11-284N8.3	-0.048007	0.745922	-0.266904	0.0916181	0.0866458	0.529344	-0.021673	0.883753	-0.116893	0.466715	0.184715	0.176995
KCNA3	-0.255241	0.0799674	-0.0793356	0.621967	-0.177867	0.193879	-0.117078	0.428077	0.0465624	0.772519	-0.0697291	0.612953
NRBF2P3	-0.177039	0.228679	-0.102103	0.525283	0.0614437	0.655862	0.0500983	0.735247	-0.0192874	0.904728	0.0537305	0.696829
CD53	-0.144998	0.325456	-0.251492	0.112706	-0.0493148	0.720684	-0.0181879	0.902347	-0.0395488	0.806069	-0.061401	0.656086
RP11-96K19.4	-0.091778	0.53499	-0.204556	0.199524	0.0289061	0.834063	0.1198	0.417338	-0.069454	0.666111	0.0145375	0.916104
RP11-96K19.2	-0.158792	0.281032	-0.224346	0.158498	0.132111	0.33631	-0.0147028	0.920992	0.0712074	0.658191	0.107607	0.434226
LRIF1	-0.0256327	0.862702	-0.0450094	0.779915	-0.142788	0.298359	-0.20072	0.171331	-0.130823	0.414911	-0.0853624	0.535484
RP11-96K19.5	0.00510481	0.97253	-0.127848	0.425692	-0.199583	0.144045	0.0546725	0.712073	0.19151	0.230341	-0.174231	0.203298
DRAM2	0.0896057	0.544739	-0.255345	0.107119	0.158984	0.246307	0.147354	0.317572	-0.24041	0.130007	0.314311	0.0194382
CEPT1	-0.194417	0.185459	-0.0113837	0.943685	0.0020336	0.988243	0.0265739	0.857712	-0.0702333	0.662587	0.0695099	0.614072
DENND2D	-0.218421	0.135844	-0.074607	0.642941	0.00116206	0.993282	-0.223482	0.126786	-0.24869	0.116906	0.0851798	0.53636
CHI3L2	-0.0175953	0.905513	-0.259899	0.10079	0.0681255	0.621163	-0.0823354	0.577974	-0.269341	0.0885827	0.143074	0.29738
PIFO	-0.0179211	0.903772	0.110509	0.491557	0.0695781	0.613724	0.130909	0.375142	0.171833	0.282708	0.121633	0.376357
HIGD1AP12	0.268926	0.064563	0.00227674	0.988728	-0.0349343	0.800109	0.0233066	0.875058	0.363732	0.0194026	-0.0912797	0.507468
PGCP1	-0.335723	0.0196586	-0.242385	0.126787	0.0336996	0.807036	0.0302768	0.838134	0.00487055	0.97589	-0.0437587	0.751075
OVGP1	0.088411	0.550137	0.311213	0.0476363	0.180845	0.186401	0.137879	0.350021	0.125465	0.434437	0.334254	0.0126259
RP11-552M11.8	-0.0849354	0.565983	0.0448342	0.78075	-0.0912214	0.50774	0.207363	0.1573	0.125758	0.433359	-0.072359	0.599589
RP11-552M11.4	-0.102531	0.488021	0.0113837	0.943685	-0.0647846	0.638416	0.00533656	0.971284	-0.0827993	0.606788	0.0200165	0.88467
WDR77	0.203758	0.164806	-0.0511391	0.750841	0.0653657	0.635402	0.0762365	0.606546	0.0186055	0.908081	0.15816	0.248796
ATP5F1	0.276637	0.0569871	-0.0823129	0.60891	0.123033	0.370849	0.147028	0.318658	0.0499718	0.756352	0.103735	0.451037
C1orf162	0.0150972	0.91888	-0.204381	0.199918	-0.0266547	0.846826	0.0439994	0.766509	0.0199692	0.901376	0.0648711	0.637967
TMIGD3	-0.22005	0.132877	-0.242911	0.12594	-0.0551977	0.688965	0.0247224	0.867533	-0.0277621	0.863202	-0.107461	0.434854
ADORA3	-0.280222	0.0537182	0.106131	0.508982	0.015833	0.908658	-0.180789	0.218812	0.0660446	0.681614	-0.0883211	0.521382
RAP1A	0.00966656	0.948008	-0.176009	0.270993	-0.204304	0.134604	0.187433	0.202067	0.048121	0.765116	-0.102201	0.457795
LINC01160	-0.186814	0.203587	-0.0639238	0.691323	-0.0106038	0.938754	0.172295	0.241595	-0.172904	0.279671	-0.0239979	0.861936
FAM212B	-0.128163	0.385326	-0.224697	0.157832	-0.0620247	0.652814	0.0791771	0.592694	-0.0621482	0.69949	-0.194942	0.153797
DDX20	0.127729	0.386953	0.138181	0.388925	-0.00537451	0.968936	0.308649	0.0328074	0.209726	0.188153	0.00376223	0.978252
KCND3	-0.0356251	0.81003	-0.1641	0.305254	0.00392194	0.977329	-0.114899	0.43678	0.0601025	0.70894	-0.105123	0.44497
RP11-88H9.2	-0.153144	0.298715	-0.144485	0.367435	0.0173582	0.899902	0.123394	0.403399	0.00740323	0.963359	0.0307553	0.823612
CTTNBP2NL	-0.098512	0.505319	0.0556925	0.729458	0.14148	0.30285	-0.305273	0.0348674	-0.183814	0.24997	-0.0305727	0.824643
WNT2B	-0.182796	0.213657	0.00980749	0.951472	0.107708	0.433793	-0.0790682	0.593205	-0.0683825	0.670969	0.180879	0.186316
ST7L	-0.272836	0.0606271	-0.0919452	0.567496	-0.223115	0.101553	0.0034851	0.981244	-0.0602	0.708489	-0.168679	0.218296
CAPZA1	-0.137613	0.350962	-0.206833	0.194458	-0.15971	0.244128	0.00860384	0.953718	0.0333145	0.836184	-0.229934	0.0912612
MRPL53P1	-0.000651678	0.996493	-0.0511391	0.750841	0.0667456	0.628266	0.0644743	0.663294	0.179041	0.262693	-0.0712632	0.605141
MOV10	-0.133051	0.36731	-0.227148	0.153226	0.0462644	0.73732	-0.182205	0.215165	-0.200569	0.208618	-0.0516119	0.708239
RP11-426L16.3	-0.0477897	0.747033	-0.0560428	0.727821	-0.0950707	0.489921	-0.0868007	0.557452	0.0888388	0.58071	-0.113488	0.409379
RHOC	0.153579	0.29733	0.000175134	0.999133	0.00326828	0.981107	-0.0657812	0.656888	-0.0613689	0.703084	-0.224784	0.0989545
PPM1J	-0.0598458	0.686171	-0.195975	0.219449	-0.336924	0.0118925	0.106622	0.470732	-0.05192	0.74716	-0.270917	0.0454342
LINC01356	-0.287607	0.0474593	-0.0420321	0.794147	0.108216	0.431613	0.00762365	0.958986	-0.0368213	0.819213	0.0878462	0.523633
RP3-522D1.2	0.0590855	0.689956	-0.018389	0.909146	0.0721201	0.600797	-0.0290788	0.844458	0.00681877	0.96625	0.228035	0.0940422
SLC16A1	-0.183556	0.211726	-0.368832	0.0176452	-0.00617342	0.964321	0.0341975	0.817509	-0.319898	0.0414577	-0.0685968	0.618745
SLC16A1-AS1	-0.157706	0.284378	-0.22242	0.162198	0.0816344	0.553515	-0.0343064	0.816938	-0.097898	0.542569	0.0810523	0.556356
RP11-31F15.2	-0.142066	0.33544	-0.115413	0.472414	0.0143804	0.917007	-0.0617516	0.676716	-0.0256191	0.873673	0.0360151	0.794058
LRIG2	-0.150972	0.305703	0.0870415	0.588418	0.005084	0.970614	-0.157483	0.285069	-0.026301	0.870339	0.100813	0.463957
RP11-389O22.4	0.138482	0.347899	-0.216115	0.174744	-0.0385657	0.779826	-0.0150295	0.919242	-0.0174366	0.913834	0.0363439	0.79222
RP11-389O22.5	0.161182	0.273762	-0.133627	0.404893	0.0258557	0.851364	-0.0597912	0.686442	0.0690644	0.667876	0.097124	0.480551
MAGI3	0.105029	0.477426	0.184066	0.249312	0.11715	0.394331	-0.202027	0.168502	-0.0188003	0.907123	-0.0237422	0.863393
RP11-512F24.1	0.180623	0.219243	-0.275661	0.0810754	0.117586	0.392562	0.12285	0.405494	-0.0629275	0.695901	0.134125	0.328929
PHTF1	0.023569	0.873662	0.130825	0.414903	0.00624605	0.963901	0.103682	0.483124	0.1505	0.347612	0.012419	0.928295
RSBN1	-0.139133	0.345613	-0.330477	0.0348287	-0.168135	0.219808	0.0282075	0.849063	-0.168326	0.292795	-0.144572	0.292299
RP5-1073O3.2	-0.00173781	0.990647	-0.0579693	0.718841	0.130949	0.340615	-0.0705732	0.63361	-0.00467572	0.976854	0.183071	0.180948
PTPN22	-0.181601	0.216717	0.00963236	0.952338	-0.0796735	0.563114	-0.025267	0.864643	0.0920533	0.567039	-0.00620951	0.964112
AP4B1-AS1	0.123927	0.401355	0.00420321	0.979192	0.0251295	0.855494	-0.0311481	0.833541	-0.160436	0.316329	0.0523059	0.704494
BCL2L15	0.134354	0.362593	0.138531	0.387712	0.0169951	0.901986	-0.0170988	0.908168	0.017534	0.913354	-0.109689	0.425334
AP4B1	-0.249267	0.0875372	-0.134853	0.400557	-0.0270178	0.844765	-0.394034	0.00558719	0.122446	0.445664	-0.00295865	0.982896
DCLRE1B	0.0737482	0.618376	-0.103679	0.518874	-0.433156	0.000955742	0.163255	0.267556	-0.0301	0.851805	-0.322748	0.0162484
HIPK1-AS1	0.0524601	0.723251	-0.160423	0.316369	0.00435771	0.974811	0.0609892	0.680492	0.119621	0.456308	0.0179345	0.896597
HIPK1	-0.033127	0.823129	0.146237	0.361594	-0.0995737	0.469497	0.00566328	0.969526	0.106373	0.508012	-0.0715919	0.603473
OLFML3	-0.180623	0.219243	0.0725054	0.652352	-0.015252	0.911997	-0.0580487	0.69513	0.0437375	0.785987	-0.0359056	0.794671
RP4-590F24.1	-0.0656023	0.657764	-0.0735562	0.64764	-0.0813439	0.554932	-0.092464	0.531929	0.0978006	0.542973	0.000584424	0.996621
RP4-590F24.2	-0.145216	0.324724	-0.100177	0.533169	-0.0224422	0.870807	-0.0161186	0.913412	-0.067311	0.67584	-0.0770344	0.576154
SYT6	-0.296839	0.0404831	-0.245012	0.122597	-0.083087	0.546455	-0.104117	0.481278	-0.161507	0.313065	-0.0784589	0.569098
TRIM33	0.283914	0.0505103	0.0726805	0.651566	-0.01133	0.934568	0.161621	0.272438	0.159072	0.320514	0.00438318	0.974663
RP4-591B8.2	0.135115	0.359859	-0.217516	0.171897	-0.000435771	0.997481	0.0299501	0.839858	-0.0326327	0.839492	0.0625334	0.650151
EIF2S2P5	-0.0902574	0.541805	0.00665508	0.96706	-0.110395	0.422342	-0.127315	0.388506	-0.0542579	0.736174	-0.0215141	0.876107
PKMP1	-0.0851526	0.564987	-0.0789853	0.623511	0.276279	0.0411708	-0.123612	0.402563	-0.144168	0.368499	0.257512	0.0576907
BCAS2	0.108287	0.463791	-0.240108	0.130504	-0.0910761	0.508419	-0.0194948	0.895367	0.106178	0.508794	-0.0465713	0.73564
DENND2C	0.00792875	0.957346	0.160072	0.317441	-0.0167772	0.903237	0.0102375	0.944942	0.300221	0.0565006	-0.00573466	0.966855
AMPD1	-0.141088	0.33881	0.202279	0.204682	-0.121871	0.37542	0.228492	0.118276	0.149818	0.349825	-0.142709	0.298628
NRAS	0.158575	0.281699	0.0192647	0.904839	0.0110395	0.936243	0.238838	0.102079	-0.0376006	0.815452	-0.0280889	0.838691
CSDE1	0.263821	0.0700055	0.28144	0.0746528	0.0996463	0.469172	0.295035	0.0417758	0.224045	0.159072	-0.0576753	0.67576
SIKE1	0.0623439	0.673788	0.016988	0.916043	0.03813	0.782253	-0.00914838	0.950792	-0.145629	0.363613	0.105014	0.445447
SYCP1	-0.14565	0.323263	-0.0984252	0.540387	-0.108652	0.42975	0.0437815	0.767632	0.0150987	0.925352	-0.0830613	0.54658
TSPAN2	-0.178451	0.224929	-0.0646244	0.68811	-0.113809	0.408047	0.105751	0.474386	0.125563	0.434078	-0.115424	0.401383
RP4-666F24.3	-0.081677	0.581029	0.181964	0.254852	0.103568	0.45177	0.137226	0.352331	0.0772469	0.631197	0.0959186	0.48604
VANGL1	0.0306289	0.836277	0.220493	0.16596	0.135815	0.322815	-0.115662	0.433723	-0.0515304	0.748996	0.194613	0.154506
CASQ2	-0.322363	0.0254467	-0.312614	0.0465921	-0.0860648	0.532119	-0.0850582	0.56542	-0.15352	0.33791	0.0475575	0.730252
NHLH2	-0.174433	0.235715	-0.104205	0.516746	0.00399457	0.976909	0.0812463	0.583031	-0.0385747	0.810757	-0.0679758	0.621932
SLC22A15	-0.109265	0.459742	-0.0362527	0.821959	-0.202343	0.138468	0.060009	0.685359	0.0616611	0.701736	-0.117177	0.394221
MAB21L3	-0.124688	0.39845	-0.179512	0.261419	-0.0635499	0.644842	-0.0758009	0.60861	0.0830915	0.605515	-0.326474	0.0149889
ATP1A1	0.189421	0.197236	0.160423	0.316369	0.0206991	0.880765	0.0197126	0.894205	0.0513356	0.749914	-0.0593921	0.666667
ATP1A1-AS1	-0.0358423	0.808893	-0.149564	0.350652	-0.031085	0.821752	-0.0989986	0.503208	-0.0855268	0.594949	0.19633	0.150831
RNU6-817P	-0.162594	0.269526	0.24186	0.127638	0.0626058	0.649772	-0.00555438	0.970112	0.0341912	0.831934	0.247431	0.0685643
RP4-655J12.4	0.0285652	0.847172	-0.0831885	0.605092	-0.0987748	0.473087	-0.00457419	0.975385	-0.0134427	0.93352	-0.0300248	0.827737
RP5-1086K13.1	-0.102205	0.489412	-0.0299479	0.852546	-0.0307219	0.823801	-0.0339797	0.818652	0.180795	0.25797	-0.114072	0.406956
CD58	-0.244271	0.0942879	-0.215415	0.17618	-0.119474	0.384952	-0.0217819	0.883173	0.00243527	0.987944	-0.150928	0.271369
NAP1L4P1	-0.201369	0.169922	0.152191	0.342157	-0.111049	0.419582	-0.0914838	0.536305	0.164137	0.305143	-0.116191	0.39824
IGSF3	0.109916	0.457054	0.165677	0.300568	-0.01271	0.92662	-0.0823354	0.577974	0.0531864	0.741203	-0.0462791	0.737239
CD2	-0.0717932	0.627738	0.0367781	0.819422	0.160364	0.242178	-0.0976917	0.508888	0.150208	0.348559	0.0060634	0.964956
PTGFRN	-0.0694037	0.63926	0.0688276	0.66895	-0.218467	0.109067	0.186671	0.203941	0.0278595	0.862726	-0.128354	0.350352
CD101	-0.160747	0.275075	0.0796859	0.620425	0.14257	0.299104	0.192661	0.189541	-0.074909	0.641593	0.0667339	0.628326
TTF2	-0.197458	0.178541	-0.0124345	0.938496	0.019755	0.886167	-0.0515141	0.728048	-0.066142	0.681169	0.157027	0.252243
TRIM45	-0.0535462	0.717756	0.136079	0.396248	0.0738632	0.592003	0.0549992	0.710427	0.0630249	0.695453	0.259703	0.0555219
RPS15AP9	0.0155317	0.916553	-0.175659	0.271963	-0.0143078	0.917425	0.08887	0.54806	-0.00321456	0.984086	0.0273583	0.842832
VTCN1	0.0318236	0.829983	0.0334505	0.835524	-0.0461917	0.737718	0.135701	0.357758	-0.125855	0.433	-0.151731	0.268796
RP11-188D8.1	0.0424677	0.77442	0.238357	0.133419	-0.201544	0.140065	-0.0325639	0.826089	0.288531	0.0673258	-0.10326	0.453123
MAN1A2	0.103291	0.484784	0.0777594	0.628927	-0.0895509	0.515575	-0.0297322	0.841007	0.0728634	0.650745	-0.100375	0.465912
RP4-675C20.4	-0.125991	0.393498	-0.271632	0.0858009	-0.0238221	0.862937	-0.25659	0.0783305	-0.0972161	0.545397	-0.075756	0.58252
FAM46C	0.0703812	0.634536	-0.0879172	0.584657	-0.0404541	0.769335	0.109127	0.460311	-0.123225	0.442751	0.188367	0.168436
PNRC2P1	-0.149777	0.309591	0.00770589	0.961862	-0.0981211	0.476035	-0.280768	0.0532333	-0.184691	0.247679	-0.0956994	0.487041
GDAP2	-0.152493	0.300801	-0.00963236	0.952338	-0.0756789	0.582905	-0.0724247	0.624707	-0.0637068	0.692319	0.0305362	0.824849
WDR3	-0.13544	0.358691	0.198777	0.212798	0.0697234	0.612982	0.0719891	0.626797	0.0176314	0.912875	0.210283	0.123325
SPAG17	0.0904747	0.540829	0.205082	0.198347	0.218539	0.108947	0.0748207	0.613265	0.0792925	0.622157	0.223871	0.100369
PSMC1P12	0.0703812	0.634536	-0.0908944	0.57195	-0.177795	0.194064	0.0322372	0.827807	0.283855	0.0720898	-0.0864217	0.530414
TBX15	-0.273922	0.0595686	-0.153242	0.338795	-0.0405267	0.768933	0.0458508	0.756977	-0.0287362	0.85845	-0.0448911	0.744849
WARS2	-0.301944	0.0370017	0.131701	0.41176	0.109814	0.424803	0.129602	0.37997	0.0423738	0.792511	0.0127112	0.926613
WARS2-IT1	-0.0434452	0.769368	0.0870415	0.588418	-0.0264368	0.848063	-0.0439994	0.766509	-0.0977032	0.543376	-0.0245093	0.859023
RBMX2P3	0.0144455	0.92237	0.0688276	0.66895	0.166247	0.225106	0.0341975	0.817509	0.0291259	0.85655	-0.0234865	0.86485
RPS3AP12	-0.0666884	0.652455	-0.194223	0.223679	-0.0110395	0.936243	0.190591	0.194432	-0.100625	0.531326	-0.0809427	0.556892
RP11-418J17.1	-0.0387749	0.793586	0.119967	0.454997	0.271413	0.0450255	-0.10085	0.495218	-0.0779287	0.628177	0.120245	0.381868
RPL6P2	-0.0041273	0.977789	-0.0959733	0.550571	-0.18651	0.172749	0.138533	0.34772	-0.239436	0.131617	-0.177701	0.194302
RP5-834N19.1	-0.261866	0.0721838	-0.149564	0.350652	-0.0498958	0.717529	-0.0246135	0.868112	-0.0796821	0.620441	-0.0664782	0.629646
ZNF697	-0.0460519	0.755944	-0.0676016	0.674517	-0.198566	0.146141	0.101721	0.49148	-0.23515	0.13888	-0.131532	0.338452
PHGDH	0.138699	0.347136	-0.00122594	0.993931	0.0826512	0.548568	0.151928	0.302614	-0.0986773	0.539345	0.0380606	0.782639
HMGCS2	0.0373629	0.800947	0.318919	0.0421197	-0.0294145	0.831187	0.32052	0.0263474	0.280154	0.0760463	-0.0532556	0.69938
RP5-1042I8.7	0.175193	0.233648	-0.0395802	0.805918	0.0264368	0.848063	0.00740583	0.960156	0.122543	0.445299	-0.0377684	0.784267
NOTCH2	-0.011513	0.938095	-0.099476	0.53605	-0.201036	0.141089	0.058811	0.691324	0.0485106	0.763269	-0.138435	0.31348
RP11-114O18.1	0.125991	0.393498	0.0530655	0.741771	0.0835228	0.544346	0.292313	0.0437907	-0.0271777	0.866055	0.177811	0.194023
SEC22B	-0.142283	0.334694	-0.0395802	0.805918	-0.14809	0.280588	0.0105642	0.943188	0.045978	0.7753	-0.068268	0.620432
CH17-472G23.1	-0.20908	0.153815	-0.115238	0.473091	-0.0482253	0.726611	-0.187542	0.2018	0.263302	0.0962502	0.0457677	0.74004
CH17-472G23.2	0.128272	0.384921	0.288095	0.0677593	0.0835228	0.544346	0.0093662	0.949622	0.194627	0.222699	0.125943	0.35955
U1	-0.0666884	0.652455	-0.0688276	0.66895	0.177577	0.19462	0.0974738	0.509838	-0.222974	0.161128	0.175766	0.199285
PFN1P2	0.00629956	0.966104	0.00507888	0.974859	0.162543	0.235755	-0.234591	0.108508	-0.117478	0.464474	0.161739	0.238109
NBPF8	-0.263712	0.0701251	-0.0332754	0.836373	-0.0687066	0.618183	-0.0841869	0.569423	0.0831889	0.605091	-0.131422	0.338858
CH17-472G23.4	-0.271098	0.062352	0.054992	0.732735	-0.00167046	0.990343	-0.0319104	0.829526	0.153812	0.33698	-0.0648711	0.637967
AC253572.1	0.0809167	0.584566	-0.291773	0.0641716	-0.154263	0.260795	-0.0722069	0.625752	0.0831889	0.605091	-0.174998	0.201284
NBPF26	-0.162268	0.270499	-0.0500883	0.755802	-0.0414709	0.763703	-0.067306	0.649445	0.0984825	0.54015	-0.0849606	0.537413
PPIAL4A	0.221571	0.130152	-0.173908	0.276847	0.0220791	0.87288	0.0715534	0.62889	0.0952679	0.553517	0.103808	0.450716
LINC00623	0.269795	0.0636712	-0.0607714	0.705845	-0.149034	0.277499	0.0307124	0.835837	0.00633171	0.96866	-0.0225003	0.870475
CH17-118O6.3	-0.204301	0.163659	0.061472	0.702609	-0.0662372	0.630891	-0.105642	0.474844	0.137544	0.391134	-0.0153046	0.911695
FCGR1B	-0.306397	0.0341697	-0.247464	0.11878	-0.153755	0.262389	-0.161295	0.273422	-0.017534	0.913354	-0.229313	0.0921632
RP11-439A17.9	-0.402303	0.0045881	-0.330477	0.0348287	-0.082506	0.549274	-0.169572	0.249228	-0.049777	0.757274	-0.197974	0.147373
HIST2H2BA	0.103074	0.485707	0.31454	0.0451866	0.061589	0.655099	0.0652367	0.659554	0.215863	0.17526	0.0871157	0.527105
FAM72B	-0.186706	0.203855	0.0978998	0.542562	0.101898	0.459138	-0.08887	0.54806	0.173489	0.278024	0.157064	0.252131
SRGAP2C	-0.200934	0.170865	-0.0963236	0.54911	-0.105166	0.444783	0.013178	0.929164	-0.158585	0.322017	0.0574197	0.677118
SRGAP2-AS1	-0.127838	0.386546	-0.0178636	0.911732	-0.157168	0.251813	-0.112939	0.444695	0.169105	0.290533	-0.146289	0.286544
CH17-437K3.1	-0.0118388	0.936347	0.0900188	0.575674	-0.0753158	0.584719	-0.0645832	0.662759	0.333438	0.0331383	-0.0305727	0.824643
RP11-343N15.2	-0.11198	0.448596	-0.219092	0.168735	-0.000145257	0.99916	0.0235244	0.873899	-0.203394	0.202145	0.143586	0.295638
RP11-344P13.3	-0.0273705	0.853492	0.189845	0.234496	-0.0904225	0.51148	0.0688307	0.642035	0.180308	0.259276	-0.173464	0.205325
RP11-344P13.6	-0.13153	0.37286	-0.189845	0.234496	0.0390015	0.777402	0.0868007	0.557452	-0.00331197	0.983604	0.247723	0.0682276
EMBP1	0.117519	0.426324	-0.143435	0.370966	-0.00217886	0.987404	0.0785236	0.59576	0.222292	0.162446	-0.0669166	0.627384
5S_rRNA	-0.222005	0.129381	-0.190195	0.233618	0.249334	0.0663951	0.0139404	0.925077	0.0319508	0.842804	0.210539	0.122859
CH17-13I23.1	-0.225589	0.123152	-0.250091	0.114791	-0.00922382	0.946712	-0.00675238	0.96367	0.0311715	0.846591	-0.120939	0.379107
NBPF17P	-0.0859129	0.561505	-0.0856404	0.594458	0.0691423	0.615951	-0.0753652	0.610677	-0.187321	0.24089	0.0987677	0.473119
RP11-403I13.5	0.0665798	0.652985	-0.134152	0.403031	-0.0902046	0.512502	0.234482	0.108677	0.0730582	0.649871	-0.084011	0.541987
RP11-403I13.7	-0.293907	0.0426015	-0.250616	0.114006	-0.0838133	0.542941	-0.275323	0.0582255	-0.309572	0.0488831	-0.0126016	0.927244
FCGR1C	-0.320191	0.0265108	-0.143785	0.369787	-0.102987	0.454325	-0.170552	0.246461	0.0302948	0.850857	-0.180368	0.187585
RP5-998N21.4	-0.270229	0.063229	-0.166902	0.296955	-0.184476	0.177564	0.0735138	0.619495	0.0171443	0.915273	-0.245714	0.0705692
RPL22P5	0.242967	0.0961137	-0.170405	0.286787	-0.130949	0.340615	-0.100088	0.4985	0.0684799	0.670527	-0.131568	0.338316
FAM72C	0.00651678	0.964936	-0.0891431	0.579409	0.178012	0.19351	-0.0943155	0.523711	-0.0802666	0.617872	0.280816	0.0378255
SRGAP2D	-0.152493	0.300801	0.0376538	0.815196	-0.0164867	0.904905	-0.0602269	0.684277	0.0794873	0.621299	-0.00522329	0.969809
RP11-763B22.4	-0.172912	0.239887	-0.0513142	0.750015	0.0687066	0.618183	-0.013178	0.929164	0.00555242	0.972515	0.0384259	0.780605
NBPF15	-0.12371	0.402187	-0.0714546	0.657078	0.0587565	0.670028	0.101503	0.492413	-0.0561087	0.727513	0.0280524	0.838898
RP11-289H16.1	-0.172695	0.240487	-0.118741	0.459652	0.0537451	0.69675	0.0769989	0.602941	-0.0166573	0.917672	-0.140006	0.307967
RP11-763B22.11	-0.291843	0.0441459	-0.141858	0.376301	-0.0658741	0.632769	-0.192661	0.189541	-0.130433	0.416314	-0.167949	0.220326
SRGAP2B	-0.2396	0.100957	-0.0786351	0.625056	-0.0594827	0.666188	0.0676327	0.647854	0.0111048	0.945062	-0.028235	0.837863
FAM72D	-0.137613	0.350962	-0.00525401	0.973992	0.0922382	0.503001	0.0145938	0.921576	-0.0347757	0.829103	0.166049	0.225664
RP11-403I13.8	-0.125665	0.394733	-0.131	0.414274	0.0183024	0.894488	0.0225442	0.879114	-0.0189951	0.906165	0.16773	0.220937
AC241585.2	0.217552	0.137446	0.352895	0.0236291	-0.133782	0.330181	0.321936	0.0256533	0.205537	0.19733	-0.0852163	0.536185
RP11-289I10.2	0.0645161	0.663089	0.0136604	0.932446	-0.165738	0.226547	0.293511	0.0428946	0.0369187	0.818742	-0.00533287	0.969176
CH17-373J23.1	-0.00119474	0.99357	-0.117164	0.465674	-0.239892	0.0777182	-0.0341975	0.817509	0.0177288	0.912395	-0.185482	0.175172
NBPF20	-0.0684262	0.643998	0.0457099	0.776577	-0.125139	0.362652	0.0136137	0.926828	0.204855	0.198854	-0.144134	0.29378
CH17-262O2.2	-0.215923	0.140489	-0.223821	0.159501	-0.0864279	0.530384	-0.279679	0.054203	-0.0233786	0.884643	-0.119588	0.384496
NBPF25P	-0.0559357	0.705717	-0.0483369	0.764092	-0.12296	0.371134	-0.0435637	0.768756	0.24382	0.124486	-0.188477	0.168184
GPR89A	0.0240035	0.871353	0.112261	0.484675	-0.0401636	0.770947	-0.189611	0.196779	-0.117965	0.462611	0.027541	0.841797
PDZK1	-0.148148	0.314943	-0.0362527	0.821959	-0.0535272	0.697921	0.022762	0.877954	-0.222681	0.161692	-0.023377	0.865475
CD160	-0.0145541	0.921788	-0.0711043	0.658656	-0.0384205	0.780635	0.087672	0.553488	0.139492	0.384394	-0.0601591	0.662619
RNF115	0.221896	0.129573	0.396153	0.0103465	0.249188	0.0665587	-0.0878898	0.552499	0.0750064	0.641158	0.192495	0.159132
POLR3C	0.071576	0.628782	0.0753075	0.639816	0.0452476	0.742892	0.0873453	0.554973	-0.0583492	0.717074	-0.0813445	0.554929
PIAS3	0.0525687	0.722701	0.248865	0.11664	-0.0450297	0.744088	-0.16674	0.257336	0.0850397	0.597055	0.105525	0.443222
ANKRD35	0.166395	0.258336	0.242735	0.126222	0.123832	0.367727	0.155305	0.291868	0.0543553	0.735717	0.140225	0.307203
ITGA10	-0.209189	0.153597	-0.154643	0.334344	0.18099	0.186041	-0.12078	0.413509	-0.211674	0.183989	0.193919	0.156011
PEX11B	0.0891713	0.546699	0.116989	0.466345	-0.0030504	0.982366	0.193532	0.187509	0.0887414	0.581127	0.035102	0.799169
RBM8A	0.347888	0.0153964	0.0460602	0.774909	-0.0583933	0.671951	0.220324	0.132383	-0.0923456	0.565803	0.0305362	0.824849
GNRHR2	-0.0867818	0.557538	-0.100352	0.532449	0.0133636	0.922857	-0.0386628	0.794169	0.182451	0.253562	-0.0387181	0.778978
RP11-315I20.1	-0.129793	0.379264	0.126622	0.43018	0.0035588	0.979428	0.107602	0.466639	0.02182	0.892286	0.0832804	0.545518
LIX1L	-0.0291083	0.844302	-0.242035	0.127354	-0.0679803	0.621909	0.0250491	0.865799	-0.118647	0.46001	0.0152681	0.911904
ANKRD34A	0.0656023	0.657764	0.0521899	0.745889	0.0772767	0.57495	-0.238838	0.102079	-0.125563	0.434078	0.142892	0.298003
POLR3GL	0.160204	0.276721	-0.149389	0.351222	-0.0988474	0.47276	0.184057	0.21046	-0.0332171	0.836656	0.0182633	0.894712
TXNIP	-0.212121	0.147782	-0.225747	0.155846	-0.303369	0.0243526	-0.350361	0.0146336	0.0244501	0.879393	-0.470754	0.000286625
RP11-458D21.1	-0.0173781	0.906675	0.243086	0.125659	0.138067	0.314783	-0.183512	0.211837	0.0311715	0.846591	0.18424	0.17813
NBPF10	-0.0587596	0.691581	-0.030123	0.851693	-0.0639857	0.642571	-0.00827711	0.955473	0.114653	0.475356	-0.0637387	0.643857
NOTCH2NL	-0.0871076	0.556054	-0.0290722	0.856812	-0.2404	0.0770719	-0.0889789	0.547568	0.0703307	0.662147	-0.139823	0.308605
CH17-353B19.1	0.000651678	0.996493	-0.112611	0.483304	0.00791651	0.954256	-0.0487914	0.741912	-0.0630249	0.695453	0.114985	0.403185
NUDT4P2	-0.110785	0.453482	0.297903	0.0585284	0.00196097	0.988663	-0.0104553	0.943773	-0.0442246	0.78366	-0.000949689	0.99451
CH17-408M7.1	-0.164006	0.265332	-0.0231177	0.885922	0.0993558	0.470475	0.0502072	0.734692	-0.0277621	0.863202	0.0745871	0.588368
HYDIN2	-0.0732052	0.62097	0.324348	0.0385541	0.0461191	0.738115	0.164126	0.264976	0.209239	0.189204	0.0659669	0.632289
NBPF12	0.0635386	0.667895	0.010508	0.948011	-0.0276715	0.841057	-0.0265739	0.857712	0.155273	0.332355	0.015889	0.908337
PFN1P8	-0.0853698	0.563991	-0.225747	0.155846	-0.000798914	0.995381	-0.0633852	0.668651	-0.00399385	0.980229	-0.0341888	0.804289
NBPF13P	-0.0121647	0.934599	-0.074607	0.642941	-0.00435771	0.974811	-0.0722069	0.625752	0.010423	0.948431	-0.114766	0.404088
RP11-325P15.1	0.0445313	0.763766	0.154468	0.334898	-0.0128552	0.925784	-0.106622	0.470732	0.115042	0.473847	-0.0290386	0.833314
RP11-325P15.2	0.130444	0.376855	0.102628	0.523142	-0.0978306	0.477348	0.0802662	0.587599	-0.0356524	0.824861	0.0337505	0.80675
PRKAB2	0.239492	0.101116	0.307009	0.0508829	0.111485	0.417749	0.0398608	0.787937	-0.165891	0.299934	0.185335	0.175518
RP11-337C18.8	-0.272401	0.0610547	-0.100177	0.533169	0.0262189	0.849301	-0.103682	0.483124	-0.0982876	0.540956	0.162762	0.235114
FMO5	0.00488759	0.973699	0.338709	0.0302955	0.100227	0.466571	0.289045	0.0463125	0.164722	0.303401	0.122181	0.374195
PDIA3P1	-0.0417074	0.778355	0.200353	0.209119	0.128625	0.349328	-0.240036	0.10032	-0.0878647	0.584882	0.115241	0.402133
CCT8P1	-0.026393	0.858671	0.068127	0.672129	0.153609	0.262845	-0.128949	0.382397	-0.309572	0.0488831	0.252471	0.0629391
RPL7AP15	0.0310633	0.833987	-0.251667	0.112447	-0.281944	0.0370295	0.231759	0.112963	0.215278	0.17646	-0.259411	0.0558072
CHD1L	-0.121864	0.409301	0.225747	0.155846	0.173146	0.20617	0.175235	0.233533	-0.0315611	0.844697	-0.0298056	0.828976
LINC00624	-0.361247	0.0116475	0.041857	0.794987	-0.044376	0.747679	-0.130256	0.377552	-0.177288	0.267472	-0.0630447	0.647478
RP11-337C18.4	0.0751602	0.611651	0.122068	0.447078	0.0435771	0.752076	-0.0479201	0.746366	0.0685773	0.670085	0.0919372	0.504402
BCL9	0.161182	0.273762	0.161824	0.312105	-0.147944	0.281066	0.114355	0.43897	0.0965342	0.548233	-0.0719937	0.601437
ACP6	0.0490931	0.740372	0.270932	0.0866442	-0.0372584	0.787112	0.0903947	0.541188	0.352238	0.0239081	0.0388642	0.778165
RP11-433J22.3	-0.155968	0.289786	-0.269181	0.0887804	-0.15005	0.274197	0.0454152	0.759216	0.0831889	0.605091	-0.162433	0.236074
GJA8	-0.0862387	0.560016	-0.0203155	0.899674	0.00472085	0.972712	0.15476	0.293585	0.0919559	0.567451	0.00215506	0.987541
GPR89B	-0.0423591	0.774982	-0.107707	0.502674	-0.064131	0.641815	-0.00740583	0.960156	-0.175437	0.272579	0.169081	0.217186
RP6-74O6.2	-0.0363854	0.806053	-0.135904	0.396862	-0.0848301	0.538041	-0.338381	0.0186507	-0.0599077	0.709842	-0.0410193	0.766203
XXyac-YX155B6.7	0.0347562	0.81458	0.227674	0.152253	-0.153319	0.26376	0.0455241	0.758656	0.0282492	0.860825	-0.183619	0.179623
NBPF11	0.0531118	0.719952	0.129424	0.419961	0.116278	0.397883	0.109454	0.458961	0.0277621	0.863202	0.170396	0.213578
ABHD17AP1	-0.144673	0.326556	-0.300354	0.0563851	0.0509126	0.71202	-0.0520587	0.725285	-0.0730582	0.649871	-0.167584	0.221346
RP4-565E6.1	-0.24351	0.0953496	-0.232227	0.144	0.0103859	0.940011	-0.0669792	0.651037	-0.0171443	0.915273	-0.0371109	0.787935
XXyac-YX155B6.5	-0.326056	0.0237198	-0.149564	0.350652	-0.101317	0.461716	-0.0772167	0.601913	0.0130531	0.935443	-0.104795	0.446402
RP6-74O6.6	-0.0468122	0.752041	-0.201579	0.206288	-0.0440855	0.749277	0.0364846	0.805534	-0.0696488	0.66523	-0.179893	0.188769
LINC01138	-0.173129	0.239288	-0.0411564	0.798346	0.0116932	0.932476	-0.00337619	0.98183	0.0295155	0.854652	0.0431378	0.754497
RP11-495P10.1	-0.146193	0.321443	0.0635736	0.692931	-0.0140173	0.919096	0.0784147	0.596272	-0.148844	0.353003	-0.0154507	0.910855
AC245100.1	0.161508	0.272781	0.0341511	0.832128	0.174599	0.202331	-0.0162275	0.912829	0.152058	0.342583	0.165063	0.228471
NBPF14	-0.0375801	0.799813	-0.0605963	0.706655	-0.052002	0.706133	0.0754742	0.61016	0.139687	0.383724	-0.118638	0.38831
PDE4DIP	-0.333116	0.0206912	-0.272333	0.0849641	-0.240691	0.0767045	-0.22762	0.119724	-0.0529915	0.742118	-0.124227	0.366189
NBPF9	0.212338	0.147358	0.0740816	0.645288	-0.0801819	0.560618	-0.0899591	0.543147	-0.26223	0.0976623	-0.144462	0.292669
CH17-189H20.1	0.0152058	0.918298	-0.200353	0.209119	0.00522925	0.969775	-0.253868	0.08166	-0.046465	0.772982	-0.0485437	0.724877
NBPF19	-0.341805	0.0174172	-0.0294225	0.855105	-0.123904	0.367444	-0.0811374	0.583538	0.199205	0.211793	-0.230957	0.0897907
PPIAL4C	0.204301	0.163659	-0.308586	0.0496452	-0.00588291	0.965999	-0.0202571	0.8913	-0.117965	0.462611	0.00189938	0.989019
LINC00869	-0.211795	0.14842	-0.282316	0.0737155	-0.152956	0.264906	0.218908	0.134952	-0.0248398	0.877486	0.0214411	0.876524
FAM231D	-0.0669056	0.651396	0.142209	0.375112	-0.0769862	0.576393	-0.0980184	0.507465	0.0695514	0.66567	0.000219159	0.998733
FCGR1A	-0.276529	0.0570886	-0.0833637	0.60433	-0.081126	0.555996	-0.227947	0.119179	0.00233786	0.988426	-0.156808	0.252914
HIST2H2BF	-0.155534	0.291148	-0.101402	0.528144	-0.181135	0.185683	-0.0758009	0.60861	0.289603	0.0662699	-0.306384	0.022904
RP11-196G18.3	-0.325948	0.0237691	-0.0595455	0.711521	0.103423	0.452408	-0.196146	0.181504	0.0323404	0.840911	0.112721	0.412573
HIST2H4A	-0.089823	0.54376	-0.207534	0.192918	-0.00987748	0.942942	-0.224898	0.124336	-0.107055	0.505281	0.00284907	0.98353
HIST2H2BE	0.0861301	0.560512	-0.213663	0.179806	0.0696507	0.613353	-0.134612	0.361665	0.0451013	0.779477	0.00949689	0.945137
RP11-196G18.22	-0.390464	0.0060741	-0.0812621	0.613505	-0.0283251	0.837353	-0.210086	0.1518	0.0948783	0.555148	-0.0984024	0.474765
HIST2H2AA4	-0.0861301	0.560512	-0.26883	0.0892125	-0.254054	0.0612508	-0.228274	0.118636	0.0344835	0.830518	-0.210283	0.123325
HIST2H4B	-0.296405	0.0407914	-0.184241	0.248854	-0.121072	0.378581	0.0315837	0.831246	-0.0017534	0.991319	-0.0483611	0.725871
RP11-196G18.23	0.0338873	0.819137	0.248865	0.11664	0.0538903	0.69597	0.0163364	0.912246	0.0392566	0.807475	-0.0250937	0.855697
HIST2H2AC	-0.0462691	0.754828	-0.0919452	0.567496	-0.100663	0.464626	-0.0279897	0.850215	0.0865983	0.590325	-0.165063	0.228471
BOLA1	-0.0474639	0.748702	0.0935214	0.560845	0.00595554	0.965579	0.148552	0.31361	0.189659	0.234963	-0.0179345	0.896597
SV2A	-0.0109699	0.94101	-0.0574439	0.721286	-0.0171403	0.901153	0.154542	0.294273	-0.125465	0.434437	0.062022	0.652829
SF3B4	0.246986	0.0905707	-0.121543	0.44905	-0.0563597	0.68276	0.244284	0.09427	-0.0751038	0.640724	-0.0921564	0.503382
MTMR11	-0.169654	0.248996	-0.033976	0.832977	-0.101389	0.461393	-0.0104553	0.943773	0.0948783	0.555148	-0.191107	0.162218
OTUD7B	-0.0110785	0.940427	0.183715	0.25023	-0.0325376	0.813568	-0.141691	0.33673	0.0624404	0.698143	0.0410193	0.766203
RP11-458I7.1	0.192354	0.190261	-0.0814372	0.612738	-0.0484432	0.725424	-0.0200393	0.892461	-0.0992617	0.536933	0.0574197	0.677118
VPS45	-0.0518084	0.726554	0.195624	0.220291	0.24454	0.0719665	-0.0998698	0.49944	-0.255801	0.106471	0.330894	0.013604
PLEKHO1	-0.217117	0.138253	-0.305083	0.0524292	-0.129497	0.346044	-0.180572	0.219377	-0.139005	0.386072	0.0135148	0.921987
ANP32E	0.222548	0.128422	0.117865	0.462992	0.155861	0.255829	0.147681	0.316489	-0.0469521	0.770666	0.228108	0.093934
RNU2-17P	0.0270446	0.855218	0.228374	0.150961	0.190287	0.164061	-0.0551081	0.709879	0.240021	0.130649	0.10852	0.430314
CA14	0.00358423	0.980711	-0.0313489	0.845729	-0.106255	0.440054	0.129711	0.379566	0.139492	0.384394	0.0458408	0.73964
APH1A	0.29369	0.042762	-0.0859907	0.592945	-0.041253	0.764909	0.145285	0.324491	-0.097898	0.542569	0.0284176	0.836829
C1orf54	-0.194743	0.184709	-0.245362	0.122046	-0.0212802	0.877444	-0.100197	0.49803	0.123712	0.440937	0.000876636	0.994932
CIART	0.116107	0.431941	-0.0775843	0.629702	-0.021498	0.876199	0.13483	0.360882	0.163553	0.306893	0.161411	0.239077
MRPS21	0.183122	0.212828	-0.185817	0.244757	0.0568681	0.680052	0.0717712	0.627843	-0.210213	0.187106	0.105087	0.445129
PRPF3	-0.181492	0.216996	0.0649746	0.686506	0.0262915	0.848888	-0.224244	0.125462	-0.139882	0.383054	0.131094	0.340078
RPRD2	0.0335614	0.820848	0.11156	0.487422	-0.0810534	0.556351	0.18177	0.216283	0.00340938	0.983122	0.126674	0.356747
TARS2	-0.166938	0.256763	0.057619	0.720471	-0.126664	0.356785	0.188304	0.19994	0.0634145	0.693662	-0.0628256	0.648623
ECM1	0.111763	0.449482	0.019615	0.903117	-0.0232411	0.866249	0.201809	0.168971	0.130336	0.416665	0.0208201	0.880074
FALEC	-0.202455	0.167583	-0.188094	0.238921	-0.0422698	0.759287	-0.140711	0.340117	0.018021	0.910957	0.0405444	0.768834
RP11-54A4.2	-0.0859129	0.561505	-0.0945722	0.556431	-0.046918	0.733745	-0.127751	0.386871	0.0350679	0.827689	-0.142965	0.297754
ADAMTSL4	-0.232866	0.111205	-0.251492	0.112706	-0.0682708	0.620417	-0.110216	0.455819	0.0159754	0.921031	-0.136207	0.321407
ADAMTSL4-AS1	-0.22472	0.124641	-0.345014	0.0271627	-0.10858	0.43006	-0.148226	0.314687	-0.0774417	0.630333	-0.196914	0.149595
RN7SL473P	-0.132617	0.368891	-0.114888	0.474446	-0.0951433	0.489588	0.0797216	0.590144	0.071597	0.656436	-0.141102	0.304159
RN7SL600P	-0.177691	0.226943	-0.0618222	0.700992	-0.070958	0.606692	-0.0352866	0.811801	0.0420815	0.793911	-0.102347	0.457149
MCL1	-0.272619	0.0608406	-0.239583	0.131374	-0.128262	0.350701	-0.0987807	0.504153	-0.105399	0.511927	-0.155968	0.255497
ENSA	0.377973	0.00808014	-0.147813	0.356385	-0.028543	0.836119	0.194294	0.185743	0.033899	0.83335	0.0233039	0.865891
GOLPH3L	0.100902	0.494996	0.285643	0.070238	0.163196	0.233851	0.0668703	0.651568	0.0671161	0.676727	0.221022	0.104885
HORMAD1	-0.254046	0.0814387	-0.192297	0.228395	-0.113809	0.408047	-0.0629496	0.670798	-0.0848449	0.597899	-0.0991329	0.471476
CTSS	-0.371674	0.00929346	-0.190195	0.233618	-0.241998	0.0750684	-0.0638209	0.666506	-0.0245476	0.878916	-0.288888	0.0324291
CTSK	-0.125774	0.394321	-0.144135	0.36861	0.00268725	0.984465	-0.0911571	0.537768	-0.362856	0.019719	0.0452929	0.742644
ARNT	-0.104594	0.47926	0.0250441	0.876486	-0.0956517	0.48726	0.0591378	0.689696	0.0719867	0.654683	-0.0894169	0.516206
RP11-235D19.2	0.150755	0.306408	-0.214889	0.177262	0.0603543	0.661591	0.0282075	0.849063	0.0878647	0.584882	-0.000146106	0.999155
CYCSP51	0.104486	0.479719	-0.304733	0.0527144	-0.280854	0.0377979	0.061207	0.679413	0.00428608	0.978782	-0.162251	0.236608
SETDB1	0.0823287	0.578006	-0.0364278	0.821113	7.26285e-05	0.99958	-0.0247224	0.867533	-0.138908	0.386409	-0.0156333	0.909806
CERS2	0.0194417	0.89565	-0.230301	0.147451	-0.0286156	0.835708	-0.204205	0.163862	-0.133063	0.406895	-0.155457	0.257078
ANXA9	-0.139025	0.345994	0.262701	0.0970405	0.112211	0.414703	-0.0192769	0.89653	-0.0652653	0.685175	-0.000146106	0.999155
FAM63A	-0.321386	0.0259211	-0.018389	0.909146	-0.129932	0.34441	-0.151057	0.305427	-0.0707203	0.660388	-0.144024	0.294151
PRUNE	0.39785	0.00510476	-0.00630482	0.968793	-0.0712486	0.605216	0.161513	0.272766	0.14261	0.373753	-0.0935444	0.496947
BNIPL	0.00456175	0.975452	0.204907	0.198739	-0.019755	0.886167	0.271838	0.0616132	0.230474	0.147138	0.0877367	0.524153
C1orf56	-0.191702	0.191796	-0.049738	0.757458	-0.0355153	0.796854	-0.145612	0.323392	0.0231838	0.885597	-0.120684	0.380123
CDC42SE1	-0.16292	0.268554	-0.107532	0.503373	-0.169152	0.216991	0.0493359	0.739133	-0.00379903	0.981193	-0.167985	0.220224
MLLT11	-0.233518	0.11018	-0.0460602	0.774909	-0.0304313	0.825441	-0.0478112	0.746923	0.0312689	0.846118	-0.177957	0.193651
GABPB2	-0.143912	0.329132	-0.0767086	0.633584	-0.0267273	0.846413	-0.0344153	0.816367	-0.026301	0.870339	0.170469	0.213379
SEMA6C	0.193548	0.18747	0.114537	0.475803	0.119183	0.386117	0.247769	0.0895207	0.319605	0.0416545	-0.0722494	0.600143
TNFAIP8L2	-0.0992723	0.502023	-0.205607	0.197175	-0.0171403	0.901153	0.112177	0.447795	0.0323404	0.840911	-0.138143	0.314512
SCNM1	-0.190399	0.194891	-0.306134	0.0515811	0.0598459	0.664271	0.0557616	0.706592	-0.102866	0.522176	-0.0191399	0.889689
LYSMD1	-0.202129	0.168282	-0.0880923	0.583906	-0.0592649	0.667339	0.0567418	0.701672	-0.0515304	0.748996	-0.164698	0.229517
VPS72	0.190181	0.195411	0.160247	0.316905	0.205902	0.131517	0.0724247	0.624707	0.108905	0.497905	0.224528	0.0993491
PIP5K1A	-0.0775497	0.600343	-0.11191	0.486047	-0.0470633	0.732951	-0.0507517	0.731921	-0.0937093	0.560054	0.0471922	0.732246
PSMD4	0.0948192	0.521486	-0.232403	0.14369	-0.0743716	0.589449	-0.0329995	0.823799	-0.0277621	0.863202	0.0266278	0.846978
RP11-126K1.2	-0.0483328	0.744255	-0.241685	0.127922	-0.0472812	0.731761	0.00500983	0.973041	0.0336068	0.834766	-0.141175	0.303906
ZNF687	0.130227	0.377657	0.127497	0.426972	-0.10611	0.440683	0.179374	0.222502	0.0228916	0.88703	0.133212	0.332263
PI4KB	0.277941	0.0557804	0.0830134	0.605855	-0.0852659	0.535947	0.0262471	0.859444	0.00526019	0.973961	-0.0345175	0.802445
RFX5	0.13077	0.375654	-0.0914198	0.569721	0.116787	0.395809	-0.0319104	0.829526	-0.158682	0.321716	0.166853	0.223395
RP11-126K1.6	0.056696	0.701901	-0.186517	0.242951	0.272793	0.0439035	0.0314748	0.83182	-0.120984	0.451152	0.179893	0.188769
SELENBP1	0.140437	0.341069	0.195975	0.219449	0.11853	0.388746	-0.0826622	0.576461	0.106957	0.505671	0.031632	0.818668
PSMB4	0.151298	0.304648	-0.241159	0.128779	0.0757515	0.582542	0.0402964	0.785673	-0.0494848	0.758656	0.0292212	0.83228
POGZ	0.147822	0.316021	-0.0534158	0.740125	0.231394	0.0891675	-0.0630585	0.670261	-0.278206	0.0781959	0.273547	0.0432999
RNY4P25	-0.255458	0.0797022	-0.174783	0.274398	-0.0948528	0.49092	-0.0947511	0.521786	0.083676	0.602972	-0.124336	0.365763
CGN	0.0946019	0.522445	0.238182	0.133713	0.0910035	0.508759	-0.014376	0.922743	0.100041	0.533725	0.113707	0.408469
TUFT1	0.116542	0.430208	0.0192647	0.904839	-0.184259	0.178085	0.0139404	0.925077	-0.106568	0.507231	-0.272999	0.0437377
RP11-74C1.2	0.27718	0.0564818	-0.228374	0.150961	-0.076841	0.577115	0.0769989	0.602941	-0.0807537	0.615734	-0.0671722	0.626066
SNX27	-0.161182	0.273762	-0.0959733	0.550571	-0.245194	0.0711855	0.115662	0.433723	0.0915663	0.5691	-0.179236	0.190417
RIIAD1	0.130336	0.377256	0.10473	0.514623	0.00980485	0.943361	0.16674	0.257336	0.117867	0.462984	0.0601226	0.662812
RNU6-662P	-0.179646	0.221789	-0.0761832	0.635918	-0.232702	0.0873249	-0.0902858	0.541677	0.257944	0.10347	-0.278843	0.0392512
RP11-98D18.7	-0.272619	0.0608406	-0.0880923	0.583906	-0.0102406	0.940848	0.0717712	0.627843	-0.0403281	0.802323	-0.0186285	0.892619
MRPL9	0.00358423	0.980711	0.139231	0.385293	0.0626784	0.649393	0.0779791	0.598321	0.190049	0.233985	-0.0486898	0.724082
OAZ3	-0.24351	0.0953496	0.043258	0.788279	-0.216215	0.112857	0.060009	0.685359	0.150792	0.346665	0.111442	0.417927
TDRKH	0.0347562	0.81458	0.131525	0.412388	0.00210623	0.987824	0.200175	0.17252	0.222097	0.162824	0.173866	0.204261
RP11-98D18.9	0.232758	0.111376	-0.162699	0.309459	-0.0163414	0.905739	0.0944244	0.523229	0.105593	0.511143	-0.108411	0.430782
RORC	0.0770066	0.602905	0.361826	0.0200961	0.28957	0.0320043	-0.125681	0.394672	0.0778313	0.628608	0.153484	0.263238
THEM4	0.110894	0.453037	0.0996511	0.535329	0.154408	0.260341	0.287412	0.0476171	-0.0116893	0.942176	0.166488	0.224424
S100A10	0.0647334	0.662022	-0.284417	0.0715038	0.0753884	0.584356	-0.171532	0.243716	-0.350485	0.0246665	0.0184094	0.893875
AL591893.1	-0.349951	0.0147577	-0.15692	0.327189	-0.0173582	0.899902	0.175344	0.233238	-0.128388	0.423724	0.0335313	0.807981
S100A11	0.224829	0.124454	-0.206132	0.196007	-0.143659	0.295389	-0.0735138	0.619495	0.156539	0.328378	-0.0891612	0.517412
TCHH	0.035082	0.812873	0.278112	0.0783	0.301263	0.0254097	0.00522765	0.971869	0.116016	0.470086	0.115278	0.401983
RPTN	-0.00195503	0.989478	0.069353	0.666569	0.039873	0.772559	0.149859	0.309324	0.148162	0.355238	-0.0842666	0.540754
FLG-AS1	-0.138699	0.347136	-0.186868	0.242052	-0.00370405	0.978588	0.144414	0.327432	-0.127608	0.426566	-0.127039	0.355351
FLG	-0.150863	0.306055	-0.0527153	0.743417	0.127826	0.352354	0.167176	0.256077	-0.133161	0.406549	0.164114	0.231197
FLG2	-0.355599	0.0131241	-0.162699	0.309459	-0.0469906	0.733348	-0.0740583	0.616896	-0.0668239	0.678059	-0.0115058	0.933555
HMGN3P1	0.0757033	0.609073	0.351493	0.0242277	0.07488	0.5869	-0.0478112	0.746923	0.255119	0.10744	0.218867	0.108404
CRNN	-0.0988379	0.503905	-0.0621725	0.699378	-0.0150341	0.913249	0.207908	0.156189	0.166183	0.299072	-0.16415	0.231092
CRCT1	0.107853	0.465597	0.044484	0.782422	0.0159783	0.907824	0.327817	0.0229317	0.159364	0.319614	-0.0376953	0.784675
IVL	0.000325839	0.998246	-0.066726	0.678505	0.0960875	0.485269	-0.0291877	0.843883	-0.0405229	0.801387	0.0336044	0.807571
LINC01527	0.107527	0.466954	0.0528904	0.742594	-0.112502	0.413488	0.141364	0.337857	0.134232	0.402749	0.0164004	0.9054
SPRR1A	0.109808	0.457501	-0.148689	0.353511	0.0579575	0.674262	0.0578308	0.696219	0.00925404	0.954208	-0.0953707	0.488546
SPRR3	0.0992723	0.502023	0.0655	0.684102	0.0366048	0.790762	0.161404	0.273094	0.162287	0.310704	-0.125578	0.360956
SPRR1B	0.113826	0.441102	-0.069353	0.666569	-0.0151067	0.912832	0.14082	0.33974	0.0583492	0.717074	-0.143367	0.296384
SPRR2D	0.0874335	0.554572	-0.0208409	0.897093	0.0661646	0.631266	0.100414	0.497092	0.0898129	0.576551	-0.0146106	0.915684
SPRR2A	0.192136	0.190772	-0.0562179	0.727003	-0.0374037	0.786301	0.123285	0.403818	0.162092	0.311293	-0.103918	0.450236
SPRR2B	0.127729	0.386953	-0.0182139	0.910008	-0.0161962	0.906573	0.101177	0.493814	0.130238	0.417016	-0.102238	0.457634
SPRR2E	0.154774	0.293542	-0.0231177	0.885922	-0.0134363	0.922439	0.223155	0.127357	0.0899103	0.576136	-0.0546436	0.691931
SPRR2F	0.179863	0.221221	-0.103504	0.519584	-0.0133636	0.922857	0.075692	0.609127	0.106275	0.508403	-0.0575292	0.676536
SPRR2C	0.167807	0.25426	-0.250266	0.114529	-0.0509852	0.711627	-0.0849493	0.56592	0.0141246	0.930156	-0.154653	0.259576
SPRR2G	-0.0393179	0.790759	-0.0716297	0.656289	0.0119837	0.930802	-0.0411677	0.781152	0.0553294	0.731156	0.0690716	0.616313
RP1-140J1.4	0.237102	0.10467	-0.0486872	0.762432	-0.0711759	0.605585	0.100523	0.496623	0.113094	0.481418	0.0280158	0.839105
PGLYRP4	-0.211687	0.148633	-0.140808	0.379883	0.189996	0.164718	-0.0664347	0.653694	0.0769546	0.632492	0.145887	0.287885
S100A9	-0.219181	0.134453	-0.183015	0.252072	-0.22326	0.101325	-0.0735138	0.619495	0.0405229	0.801387	-0.307955	0.0221786
S100A12	-0.190399	0.194891	-0.0646244	0.68811	-0.213891	0.116874	-0.0643654	0.663829	0.12829	0.424079	-0.299992	0.026066
S100A8	-0.218855	0.135048	-0.167428	0.295415	-0.195879	0.15179	-0.0475934	0.748038	0.0460754	0.774836	-0.294038	0.0293333
S100A7A	0.203541	0.165267	0.238357	0.133419	7.26285e-05	0.99958	0.314094	0.0296977	0.353115	0.0235362	0.0867504	0.528845
S100A7	0.139568	0.344094	0.195099	0.221557	-0.0775672	0.57351	0.307015	0.0337912	0.185081	0.246665	-0.02345	0.865058
RN7SL44P	-0.213099	0.14588	-0.153592	0.337679	-0.149978	0.274432	0.00773256	0.9584	-0.279082	0.0772228	-0.153959	0.261746
BX470102.3	0.0858043	0.562002	-0.0978998	0.542562	-0.184476	0.177564	-0.0458508	0.756977	-0.0123712	0.938809	0.0983659	0.47493
S100A6	0.197024	0.179518	-0.0709292	0.659446	0.0259284	0.850951	-0.127968	0.386056	0.14183	0.376396	-0.0649806	0.637399
S100A4	0.135658	0.357913	0.0434332	0.787441	-0.039873	0.772559	0.0935531	0.527087	0.205342	0.197765	-0.160132	0.242867
S100A2	0.0650592	0.660424	-0.159547	0.319053	0.00711759	0.958868	-0.0484646	0.743581	-0.0482184	0.764654	-0.204475	0.134271
S100A16	0.106441	0.471492	-0.0669011	0.677707	-0.0169224	0.902403	-0.181552	0.216843	0.0490951	0.7605	-0.150087	0.274077
S100A14	0.265667	0.0679964	0.0278463	0.862791	0.195443	0.152721	-0.0512963	0.729154	0.0494848	0.758656	0.068962	0.616874
S100A13	0.0421419	0.776106	0.104555	0.51533	0.0633321	0.645978	-0.200938	0.170857	0.0506537	0.753131	-0.0908049	0.509688
S100A1	-0.151407	0.304297	-0.396853	0.0102	0.00849753	0.950903	-0.0526032	0.722526	-0.189075	0.236435	0.0196878	0.886552
RP1-178F15.4	0.00923211	0.950342	-0.0688276	0.66895	0.0431413	0.754477	0.193641	0.187256	0.00467572	0.976854	-0.0218794	0.87402
CHTOP	-0.0142283	0.923534	-0.0562179	0.727003	0.139229	0.310688	0.154869	0.293241	-0.0664343	0.679835	0.291007	0.0311242
SNAPIN	0.20908	0.153815	-0.0152366	0.924672	0.0968138	0.48196	0.161621	0.272438	0.0128582	0.936404	0.00368918	0.978674
ILF2	0.285109	0.0495063	0.168304	0.29286	0.170241	0.214001	0.114682	0.437655	0.00964368	0.952282	0.12083	0.379542
INTS3	-0.248289	0.0888274	0.109108	0.4971	0.0166319	0.904071	-0.0783058	0.596784	0.0541605	0.736631	0.0680123	0.621744
SLC27A3	-0.106658	0.470582	-0.188619	0.237587	0.0631142	0.647115	-0.148334	0.314328	-0.175827	0.271499	0.16678	0.223601
GATAD2B	-0.0308461	0.835132	-0.243086	0.125659	-0.205393	0.132494	-0.0115444	0.937927	-0.0792925	0.622157	-0.159913	0.243521
RP11-216N14.7	-0.0909091	0.538879	0.0411564	0.798346	-0.176051	0.198543	-0.0775434	0.600372	-0.0826045	0.607638	-0.100484	0.465423
DENND4B	0.0406213	0.783987	-0.0688276	0.66895	-0.0206991	0.880765	-0.0446528	0.76314	-0.167255	0.295923	0.0786416	0.568196
CRTC2	0.237863	0.103529	-0.153417	0.338237	-0.00660919	0.961804	0.143978	0.328909	-0.0817278	0.611467	0.129523	0.345945
SLC39A1	0.114478	0.438474	-0.0795107	0.621196	-0.257105	0.0581009	0.001198	0.993552	-0.00467572	0.976854	-0.187162	0.171227
RP11-422P24.12	-0.0694037	0.63926	-0.156394	0.328832	-0.189924	0.164882	0.0148117	0.920409	0.026788	0.867959	-0.160205	0.24265
RP11-422P24.10	-0.30618	0.0343036	-0.0625228	0.697764	0.106401	0.439426	-0.117731	0.425486	0.222779	0.161504	0.129742	0.345123
CREB3L4	0.17465	0.235123	0.335381	0.0320656	0.131094	0.340075	0.0409499	0.782282	0.120303	0.453726	-0.046827	0.734242
JTB	0.242207	0.0971912	-0.0490375	0.760773	0.00900593	0.947969	0.0695931	0.638344	0.0469521	0.770666	-0.0412019	0.765192
RP11-422P24.11	-0.049962	0.735941	0.12382	0.440536	0.163923	0.231748	0.0132869	0.92858	-0.1016	0.527338	0.195782	0.151997
RAB13	0.174324	0.236011	0.0010508	0.994798	0.120055	0.382628	-0.0995431	0.500851	-0.0112997	0.9441	0.102786	0.455214
RPS27	0.188444	0.199601	-0.167428	0.295415	0.0587565	0.670028	0.102919	0.486365	-0.0544527	0.735261	0.148626	0.278829
NUP210L	-0.0909091	0.538879	-0.170405	0.286787	0.0350796	0.799295	0.213027	0.14602	-0.0364317	0.821095	-0.0417498	0.76216
RP11-422P24.9	0.276312	0.0572921	-0.262526	0.0972716	0.0700139	0.611499	0.10782	0.465732	-0.0271777	0.866055	0.107461	0.434854
RPS7P2	-0.260671	0.0735412	0.0856404	0.594458	-0.0501137	0.716347	-0.0351777	0.812372	0.259795	0.100931	-0.0348098	0.800807
TPM3	-0.203758	0.164806	-0.117515	0.464332	-0.205103	0.133054	-0.125028	0.397154	-0.0753961	0.639421	-0.182852	0.181479
C1orf189	0.0326925	0.825413	0.0698784	0.664191	-0.105747	0.442258	-0.0599001	0.685901	0.139785	0.383389	-0.041348	0.764383
C1orf43	0.264799	0.0689361	0.0187393	0.907423	0.0400909	0.77135	0.169572	0.249228	0.156052	0.329904	0.0420785	0.760343
UBAP2L	0.00510481	0.97253	0.0963236	0.54911	-0.106546	0.438798	0.18177	0.216283	0.0723763	0.652932	0.0481054	0.727264
HAX1	0.0381232	0.796981	-0.130475	0.416165	0.00413982	0.97607	-0.0467221	0.752504	-0.092443	0.565392	0.0582598	0.672659
AQP10	-0.0518084	0.726554	-0.0343262	0.83128	-0.0276715	0.841057	0.0811374	0.583538	-0.0367239	0.819683	0.132628	0.334407
ATP8B2	-0.0184642	0.90087	-0.0744319	0.643723	0.0559966	0.684697	0.203334	0.165706	-0.0166573	0.917672	0.0504796	0.714364
RP11-350G8.5	0.0399696	0.787371	-0.156745	0.327736	-0.0134363	0.922439	0.0778702	0.598833	-0.0321456	0.841857	-0.135477	0.324034
IL6R	-0.236776	0.105162	-0.198076	0.214448	-0.0753884	0.584356	-0.0093662	0.949622	-0.0415945	0.796245	-0.182194	0.183081
PSMD8P1	-0.260563	0.0736656	-0.152717	0.340474	-0.0474264	0.730968	0.00805929	0.956644	-0.0551346	0.732068	-0.0436492	0.751679
SHE	-0.0947106	0.521965	-0.256746	0.10514	-0.00886068	0.948807	0.0234155	0.874478	-0.0717919	0.655559	0.107497	0.434697
UBE2Q1	0.139568	0.344094	-0.0933463	0.561582	-0.0352975	0.798074	0.0870185	0.55646	-0.0111048	0.945062	-0.0409462	0.766608
ADAR	-0.178777	0.22407	-0.290372	0.0655201	-0.302352	0.0248582	-0.0858205	0.561928	0.0105204	0.94795	-0.238372	0.0796759
KCNN3	-0.184642	0.208988	-0.122419	0.445765	-0.0273809	0.842704	0.0356133	0.810091	-0.0736427	0.647252	0.0507718	0.712781
PMVK	0.241012	0.0989034	0.0255695	0.873915	0.191667	0.160968	0.180027	0.220794	-0.0860139	0.592845	0.239139	0.0786831
RP11-307C12.13	-0.0927555	0.530631	-0.102628	0.523142	0.164867	0.229033	0.14975	0.309679	-0.0214304	0.894199	0.084705	0.538643
PBXIP1	-0.0298686	0.840288	0.0922955	0.566015	-0.200382	0.142413	0.199086	0.174916	0.155078	0.332969	-0.175072	0.201093
PYGO2	0.0293255	0.843155	-0.123294	0.442493	0.162688	0.235331	0.0121978	0.93442	-0.0810459	0.614452	0.0695465	0.613885
SHC1	0.0938417	0.525808	-0.133452	0.405514	-0.0299229	0.828313	-0.0860384	0.560932	-0.00389644	0.980711	-0.00383528	0.97783
CKS1B	0.0301944	0.838568	0.0577941	0.719656	0.138357	0.313756	0.298194	0.0395343	-0.0900077	0.575721	0.147494	0.282549
FLAD1	-0.278267	0.055482	-0.100877	0.530294	-0.128335	0.350426	-0.237531	0.104025	-0.140856	0.379717	-0.0464617	0.73624
ZBTB7B	0.27718	0.0564818	-0.0662006	0.680902	-0.152665	0.265826	-0.0341975	0.817509	0.178749	0.263485	-0.0418228	0.761756
DCST1	-0.0904747	0.540829	-0.0875669	0.58616	-0.259574	0.0556478	0.0739494	0.617416	0.219467	0.16799	-0.140335	0.306822
RP11-307C12.11	0.180189	0.220372	0.184241	0.248854	0.12267	0.372274	-0.0190591	0.897693	-0.112315	0.484463	0.153667	0.262664
ADAM15	0.196372	0.18099	0.273734	0.0833095	0.0947802	0.491254	-0.00294055	0.984174	0.103353	0.520197	0.0448911	0.744849
EFNA4	0.255349	0.0798347	0.0252193	0.875629	0.0439402	0.750076	-0.00969293	0.947867	-0.120984	0.451152	0.0612549	0.656853
EFNA3	0.200934	0.170865	0.0404559	0.801709	-0.026001	0.850539	0.17872	0.224219	0.0098385	0.951319	-0.00485802	0.97192
EFNA1	-0.056696	0.701901	0.0474613	0.768247	0.01133	0.934568	-0.15182	0.302964	-0.038867	0.80935	-0.101178	0.462331
SLC50A1	0.0368198	0.803782	-0.352719	0.0237032	-0.0968138	0.48196	-0.198868	0.175398	-0.0833838	0.604243	-0.0805409	0.558858
DPM3	0.0960139	0.516227	0.0362527	0.821959	-0.00493874	0.971453	0.127206	0.388915	0.287265	0.0685907	-0.0176788	0.898063
HMGN2P18	0.523841	0.000132905	0.429253	0.00510125	-0.147	0.284182	0.214442	0.143296	0.383994	0.0131912	0.0701309	0.610903
KRTCAP2	-0.0536548	0.717207	-0.126096	0.432111	-0.116206	0.39818	0.0377915	0.79871	0.123127	0.443115	0.00387181	0.977619
TRIM46	0.0525687	0.722701	0.0127848	0.936767	-0.00900593	0.947969	-0.00130691	0.992966	-0.103937	0.517827	-0.0835361	0.544281
MUC1	0.0843923	0.568478	0.102103	0.525283	0.106473	0.439112	-0.208997	0.153983	0.111536	0.487519	-0.0586616	0.670531
RP11-263K19.4	0.0993809	0.501553	0.0695281	0.665776	0.0942718	0.493592	0.0560883	0.704951	0.186834	0.242138	0.193554	0.156807
THBS3	0.000760291	0.995908	-0.107357	0.504072	0.148888	0.277973	-0.0283164	0.848487	0.182548	0.253304	0.215726	0.113694
MTX1	0.051917	0.726003	0.128373	0.423777	-0.214545	0.115733	0.0149206	0.919826	0.231156	0.145911	-0.106292	0.439896
GBAP1	-0.13316	0.366916	-0.0663757	0.680102	-0.0546166	0.692075	-0.154978	0.292897	-0.0367239	0.819683	-0.0333122	0.809212
GBA	0.083632	0.57198	0.199477	0.211157	-0.0722654	0.600062	0.0709	0.632035	0.291064	0.0648512	-0.0611088	0.657621
AL713999.1	-0.163463	0.26694	-0.0793356	0.621967	-0.209606	0.124565	0.0473756	0.749154	-0.0533812	0.740288	-0.0529634	0.700952
FAM189B	-0.211795	0.14842	-0.0747821	0.642159	0.0566502	0.681212	-0.199086	0.174916	-0.300123	0.0565846	0.00686698	0.960315
SCAMP3	0.256327	0.0786481	-0.0730308	0.649994	0.0909309	0.509099	0.072098	0.626275	-0.0862087	0.592005	0.100521	0.46526
CLK2	-0.162159	0.270825	-0.0912447	0.570464	0.237786	0.0804413	0.0862562	0.559936	-0.241774	0.127777	0.175766	0.199285
HCN3	-0.145433	0.323993	0.107707	0.502674	0.0701591	0.610759	-0.0394252	0.790201	0.242066	0.127303	-0.0720303	0.601252
FDPS	0.211252	0.149488	0.162874	0.308931	-0.117731	0.391974	0.0740583	0.616896	0.121958	0.447489	0.178578	0.192075
RUSC1-AS1	-0.0358423	0.808893	-0.305083	0.0524292	0.216723	0.111993	-0.0418212	0.777766	-0.350582	0.0246238	0.178907	0.191245
RUSC1	0.0477897	0.747033	0.198952	0.212387	-0.120273	0.381759	0.0081682	0.956059	-0.0353602	0.826275	-0.184094	0.178481
ASH1L	-0.0808081	0.585072	0.14466	0.366848	-0.0103132	0.940429	-0.18471	0.208817	-0.0510433	0.751292	0.031632	0.818668
RNU6-106P	-0.0841751	0.569478	-0.308761	0.0495091	0.0214254	0.876614	-0.0655634	0.657954	-0.0416919	0.795778	-0.0478497	0.728658
ASH1L-IT1	-0.172152	0.241992	0.000350268	0.998266	-0.150777	0.271854	0.0242868	0.869847	-0.0350679	0.827689	-0.0487264	0.723883
ASH1L-AS1	0.164766	0.263093	0.234504	0.14	0.227327	0.0950951	0.134285	0.362843	0.254437	0.108415	0.248672	0.0671424
DAP3P1	0.0921038	0.533535	-0.00718048	0.964461	-0.151721	0.268828	0.163473	0.26691	-0.157513	0.325339	-0.117214	0.394072
MSTO1	-0.035082	0.812873	0.0842393	0.600525	-0.224713	0.0990647	0.223264	0.127166	0.025132	0.876056	-0.144426	0.292792
YY1AP1	-0.101119	0.494063	-0.151666	0.343846	-0.181644	0.18443	0.0111088	0.940265	-0.044809	0.780871	-0.198595	0.146082
DAP3	0.275008	0.058525	0.0364278	0.821113	-0.0159056	0.908241	0.0874542	0.554478	-0.0804614	0.617016	-0.151695	0.268913
MSTO2P	-0.0876507	0.553585	0.0194398	0.903978	-0.0819976	0.551746	0.0266828	0.857135	0.155565	0.331434	-0.0253859	0.854035
GON4L	-0.197241	0.179029	0.208584	0.190623	-0.0242579	0.860455	-0.148117	0.315047	-0.0336068	0.834766	0.0189938	0.890526
SYT11	-0.0758119	0.608558	-0.306659	0.0511613	0.0392194	0.77619	-0.0370292	0.802689	-0.22463	0.157959	0.0485802	0.724678
RIT1	0.016835	0.909579	-0.00788102	0.960996	-0.149542	0.275844	0.0410588	0.781717	0.0794873	0.621299	-0.162653	0.235434
KIAA0907	0.252743	0.0830679	0.0479867	0.765754	0.0413256	0.764507	0.135483	0.358537	-0.103743	0.518617	-0.0314858	0.819492
SNORA80E	-0.137178	0.352499	0.143084	0.372148	-0.126374	0.357898	0.0943155	0.523711	0.0795847	0.62087	-0.0356864	0.795897
ARHGEF2	-0.0721191	0.626173	-0.164451	0.304209	-0.028543	0.836119	-0.143651	0.330019	-0.0486081	0.762807	0.064104	0.641955
RP11-336K24.12	-0.126643	0.391036	-0.0605963	0.706655	0.110613	0.421421	-0.0412766	0.780588	0.085819	0.593686	0.0388277	0.778368
SSR2	0.171391	0.244109	0.0155869	0.922945	-0.0464822	0.736128	0.046831	0.751945	-0.031756	0.84375	-0.0986581	0.473613
UBQLN4	-0.138699	0.347136	0.0521899	0.745889	0.231322	0.0892707	-0.358421	0.0123676	-0.153812	0.33698	0.149905	0.274668
LAMTOR2	0.120017	0.416488	-0.0705789	0.661026	0.0640583	0.642193	0.0978006	0.508414	-0.107152	0.504891	0.0692908	0.615192
RAB25	0.182253	0.215044	0.0194398	0.903978	-0.0623153	0.651293	-0.0799394	0.589126	0.0663368	0.68028	-0.0976719	0.478067
MEX3A	-0.127077	0.3894	0.204031	0.200706	-0.245484	0.0708406	-0.0346332	0.815225	0.101989	0.525747	-0.0724321	0.599219
LMNA	0.0755947	0.609588	-0.0786351	0.625056	-0.0705223	0.608909	-0.16772	0.254509	-0.0864035	0.591165	-0.114328	0.405898
SEMA4A	-0.0926469	0.531114	-0.276361	0.0802747	-0.0559239	0.685085	-0.0691574	0.640452	-0.12264	0.444935	0.0106657	0.938397
SLC25A44	-0.129575	0.380069	-0.225047	0.157168	-0.0517841	0.707309	-0.074494	0.61482	-0.0939041	0.559235	-0.13723	0.317753
PMF1	0.347562	0.0154994	0.0197901	0.902256	-0.0640583	0.642193	0.176433	0.230302	0.0785132	0.625594	-0.091718	0.505423
PAQR6	-0.17617	0.231008	0.112261	0.484675	-0.00566502	0.967257	0.196581	0.180517	0.144071	0.368826	-0.00759751	0.956098
SMG5	0.0570218	0.700268	-0.205432	0.197565	-0.230087	0.0910404	-0.0583754	0.693498	-0.148649	0.353641	-0.236326	0.0823718
TMEM79	0.122515	0.406782	-0.0735562	0.64764	-0.1401	0.307638	-0.166958	0.256706	-0.0400359	0.803727	0.00383528	0.97783
GLMP	-0.119474	0.418615	0.127848	0.425692	0.0968138	0.48196	0.050425	0.733584	0.14261	0.373753	0.0280524	0.838898
CCT3	0.178017	0.226078	0.00192647	0.990462	0.0892604	0.516944	0.0102375	0.944942	-0.0470495	0.770203	0.169337	0.216481
TSACC	-0.199957	0.172999	-0.172156	0.281789	-0.144603	0.292193	0.051623	0.727495	0.199108	0.212021	-0.079299	0.564955
RHBG	-0.0804823	0.586591	0.177411	0.267136	0.0477896	0.728986	0.0359401	0.808381	0.151571	0.34415	0.0598304	0.664353
RP11-139I14.2	-0.0697296	0.637683	-0.0348516	0.828736	0.0787293	0.567763	0.0524943	0.723078	0.0762728	0.63552	-0.00902205	0.947876
C1orf61	-0.0638645	0.666291	-0.376538	0.0152449	-0.0907856	0.509778	0.0400786	0.786805	-0.129069	0.421246	-0.136646	0.319838
MEF2D	0.119583	0.418189	-0.011734	0.941955	-0.17518	0.20081	-0.0793949	0.591674	0.115335	0.472717	0.0678662	0.622495
RP11-284F21.8	-0.126534	0.391446	-0.168829	0.291334	-0.0411804	0.765311	-0.0168809	0.909333	-0.0791951	0.622586	-0.0337505	0.80675
IQGAP3	-0.111111	0.452146	-0.0879172	0.584657	-0.00188834	0.989083	0.103573	0.483587	-0.12868	0.422661	0.0353942	0.797533
TTC24	-0.158249	0.282702	-0.0793356	0.621967	0.14976	0.275137	-0.131671	0.372344	-0.167255	0.295923	0.214374	0.11603
APOA1BP	0.194309	0.18571	-0.0462353	0.774075	0.0131458	0.924111	-0.00522765	0.971869	-0.0600051	0.709391	0.0890516	0.517929
GPATCH4	0.0589769	0.690498	-0.0180388	0.91087	0.224858	0.0988408	-0.127968	0.386056	-0.308598	0.0496357	0.25543	0.059814
RP11-284F21.9	-0.13392	0.364162	0.279689	0.0765554	0.114826	0.403844	0.113701	0.441608	0.28444	0.0714802	0.0859469	0.532684
BCAN	-0.156837	0.287074	0.0194398	0.903978	-0.0728464	0.597126	-0.14474	0.326327	0.060687	0.706235	0.0651998	0.636262
RP11-284F21.10	0.173238	0.238989	0.0521899	0.745889	0.144749	0.291703	0.1638	0.265942	0.163943	0.305726	0.147969	0.280985
NES	0.0707071	0.632964	-0.103329	0.520295	-0.107272	0.435666	-0.191027	0.193395	-0.271679	0.085745	0.00858373	0.950405
RP11-66D17.3	-0.127838	0.386546	-0.207183	0.193687	-0.0403814	0.769738	-0.126662	0.390965	-0.0558165	0.728879	-0.060634	0.660118
CRABP2	-0.003367	0.98188	-0.415768	0.0068617	-0.0990653	0.47178	-0.204532	0.163174	-0.189854	0.234474	-0.0665878	0.62908
ISG20L2	-0.107418	0.467407	-0.141333	0.378089	-0.297341	0.027481	-0.126444	0.391787	-0.0605896	0.706686	-0.196659	0.150135
RRNAD1	0.0633214	0.668965	0.267429	0.0909571	-0.156079	0.255156	-0.0814642	0.582018	0.204173	0.200385	-0.00281254	0.983741
MRPL24	0.0208537	0.888118	-0.0168128	0.916905	0.178739	0.191669	0.046831	0.751945	-0.183522	0.250737	0.115132	0.402584
HDGF	0.172695	0.240487	0.0978998	0.542562	-0.0220064	0.873295	0.0309302	0.834689	0.125368	0.434797	-0.125067	0.362931
PRCC	0.327251	0.0231826	0.0765335	0.634362	0.0254926	0.853428	0.0889789	0.547568	-0.191997	0.229136	0.0492012	0.721301
SH2D2A	-0.246769	0.0908638	-0.256046	0.106126	-0.0735	0.593831	-0.244719	0.0936659	0.0262035	0.870815	-0.0965761	0.483042
LRRC71	0.166069	0.259283	0.338183	0.0305695	-0.00443034	0.974391	0.131671	0.372344	0.171443	0.283817	0.0141358	0.918415
ARHGEF11	-0.127077	0.3894	0.03923	0.807603	0.128117	0.351252	-0.272382	0.0610737	-0.123809	0.440574	-0.0175327	0.898901
RN7SL612P	-0.116542	0.430208	0.176009	0.270993	0.00573765	0.966838	-0.00718801	0.961327	0.0777339	0.629039	-0.0432109	0.754094
RP11-110J1.2	0.0947106	0.521965	0.119967	0.454997	0.15942	0.244998	0.0830978	0.574446	-0.12868	0.422661	0.127404	0.353958
KRT8P45	0.0971	0.51147	-0.154118	0.336009	-0.183242	0.180534	-0.171097	0.244934	0.148941	0.352685	-0.130984	0.340485
ETV3	-0.0161833	0.913065	-0.147638	0.356962	-0.152375	0.266747	-0.0332173	0.822655	0.219759	0.16741	-0.0858373	0.533208
CYCSP52	-0.0195503	0.895071	-0.204206	0.200312	0.0554155	0.6878	-0.18569	0.206369	-0.102866	0.522176	0.131568	0.338316
RP11-85G21.3	-0.0878679	0.552599	-0.019615	0.903117	0.00225148	0.986984	-0.0529299	0.720872	0.164624	0.303691	-0.0170944	0.901416
FCRL5	-0.0998154	0.499675	-0.130825	0.414903	0.143006	0.297614	-0.0946422	0.522267	-0.15878	0.321415	0.242171	0.0748546
FCRL4	-0.00673401	0.963768	-0.0150615	0.925535	0.190069	0.164554	-0.0536923	0.717018	-0.062343	0.698592	0.335423	0.0123001
FCRL3	-0.0940589	0.524846	-0.0795107	0.621196	-0.0120563	0.930384	-0.129929	0.37876	-0.135499	0.398285	0.209187	0.125336
RP11-367J7.4	0.0536548	0.717207	0.130124	0.417428	-0.110904	0.420195	-0.251036	0.0852395	0.0044809	0.977818	0.0195782	0.887179
FCRL2	0.0810253	0.58406	-0.139056	0.385897	0.0947802	0.491254	0.0328906	0.824371	-0.140369	0.381383	0.243376	0.0733741
FCRL1	-0.0695123	0.638734	-0.106832	0.506173	0.114027	0.407144	-0.0266828	0.857135	-0.260087	0.100534	0.219488	0.107381
MRPS21P2	0.169871	0.248382	-0.154993	0.333237	-0.17685	0.196481	0.0364846	0.805534	-0.0840656	0.601279	0.00832804	0.951881
KIRREL	-0.0248724	0.866737	-0.155519	0.331581	-0.174018	0.203861	0.0640387	0.665435	-0.18362	0.250481	-0.127258	0.354515
ELL2P1	-0.140871	0.339562	0.104029	0.517455	-0.0212075	0.877859	-0.0245046	0.86869	0.257067	0.10469	-0.13124	0.339535
CD1D	-0.0459433	0.756502	-0.304207	0.0531445	0.0599911	0.663505	-0.102375	0.488687	-0.313274	0.0461068	0.0694004	0.614632
RP11-404O13.4	-0.321603	0.025815	-0.0583195	0.717212	-0.0757515	0.582542	-0.155196	0.292211	0.0420815	0.793911	-0.0497126	0.718523
RP11-404O13.5	-0.0460519	0.755944	-0.390723	0.0115443	-0.0352975	0.798074	0.022762	0.877954	-0.146019	0.362317	0.0234135	0.865267
CD1A	-0.178125	0.225791	-0.0119091	0.94109	-0.0015252	0.991182	0.0192769	0.89653	-0.16628	0.298785	0.0307188	0.823818
CD1C	-0.0217226	0.883488	-0.122419	0.445765	0.122161	0.374274	-0.0373559	0.800983	-0.123614	0.441299	0.176496	0.197394
CD1E	-0.0753774	0.610619	-0.168128	0.29337	-0.0450297	0.744088	0.20867	0.154642	0.175437	0.272579	0.0487264	0.723883
OR10T2	-0.219941	0.133073	-0.0893182	0.578661	-0.0030504	0.982366	0.0993253	0.501794	0.161605	0.312769	-0.0894534	0.516034
OR10T1P	-0.207234	0.157566	-0.183015	0.252072	-0.0959423	0.485932	0.108474	0.463017	-0.007111	0.964805	-0.0692177	0.615566
OR10R1P	-0.152167	0.301847	-0.0318743	0.843175	0.118602	0.388454	-0.0172077	0.907586	-0.0212356	0.895155	0.241988	0.075081
RP11-144L1.8	0.0512653	0.729311	-0.146062	0.362175	-0.11744	0.393152	-0.14474	0.326327	0.0212356	0.895155	0.0115058	0.933555
SPTA1	-0.137178	0.352499	-0.133627	0.404893	-0.00639131	0.963062	0.0830978	0.574446	0.0245476	0.878916	0.00712267	0.958839
OR6K1P	-0.142935	0.332463	-0.061472	0.702609	0.166247	0.225106	-0.0123068	0.933836	-0.116991	0.466341	0.0299152	0.828357
MNDA	-0.252634	0.0832048	-0.205082	0.198347	-0.114753	0.404143	-0.0841869	0.569423	0.0452961	0.778548	-0.153338	0.263698
PYHIN5P	-0.204084	0.164117	-0.272508	0.0847559	0.0100954	0.941686	0.105097	0.477136	-0.0611741	0.703984	-0.0342253	0.804085
PYHIN1	-0.14098	0.339186	-0.24869	0.116906	0.122379	0.373416	-0.111959	0.448683	0.0269828	0.867007	0.00105927	0.993876
IFI16	-0.25687	0.0779949	-0.224697	0.157832	-0.227255	0.0952037	-0.213244	0.145599	0.0225993	0.888463	-0.352006	0.00840082
AIM2	-0.188118	0.200394	-0.221719	0.163559	0.0428508	0.756079	-0.162275	0.270478	-0.130336	0.416665	0.0245093	0.859023
FCER1A	0.423808	0.00268471	0.165677	0.300568	0.23597	0.0828488	0.162493	0.269827	0.192484	0.227934	0.12671	0.356608
RP11-550P17.5	-0.22081	0.131509	-0.162874	0.308931	-0.149833	0.274902	-0.12481	0.397983	-0.334607	0.0324897	-0.172259	0.20854
OR10J8P	-0.178343	0.225216	-0.038004	0.813507	-0.16247	0.235967	0.0280986	0.849639	-0.0984825	0.54015	-0.192531	0.159052
OR10AE1P	-0.102748	0.487095	-0.141683	0.376897	-0.146129	0.287078	0.0853849	0.563922	-0.0293207	0.855601	0.0233404	0.865683
RP11-419N10.5	0.14098	0.339186	-0.2951	0.0610569	0.0812713	0.555286	0.00108909	0.994138	-0.00438349	0.9783	-0.00504066	0.970864
DUSP23	0.323015	0.0251346	0.00262701	0.986994	-0.138285	0.314012	0.171423	0.24402	0.191997	0.229136	-0.279464	0.0387976
FCRL6	-0.0949278	0.521007	-0.145186	0.365092	0.0874447	0.525539	-0.137879	0.350021	-0.115822	0.470837	0.143805	0.294894
SLAMF8	-0.0425763	0.773858	-0.218917	0.169085	0.130513	0.342238	-0.122196	0.408015	0.0206511	0.898026	-0.0913163	0.507297
C1orf204	0.0885196	0.549645	0.218917	0.169085	0.228489	0.0933711	0.0686129	0.643092	0.15576	0.330822	0.173245	0.205907
VSIG8	0.048007	0.745922	0.140282	0.381681	-0.100736	0.464302	-0.0877809	0.552994	0.13696	0.393169	-0.193079	0.157846
CFAP45	0.0579994	0.695377	0.218567	0.169785	0.151648	0.26906	-0.0407321	0.783412	0.0509459	0.751752	0.119442	0.385081
MIR4259	0.0968828	0.51242	0.322246	0.0399039	0.0493874	0.720289	-0.050425	0.733584	0.184009	0.249459	0.127441	0.353819
TAGLN2	0.176388	0.230424	-0.1303	0.416796	-0.135525	0.323861	0.185037	0.207999	0.181379	0.256408	-0.147531	0.282428
IGSF9	0.139459	0.344474	0.0218917	0.891935	0.116641	0.396401	-0.040841	0.782847	0.104814	0.514283	0.0603783	0.661464
LINC01133	0.205496	0.161156	0.174608	0.274887	0.0538903	0.69597	-0.0675238	0.648384	0.147285	0.358124	-0.0390834	0.776946
RP11-226L15.1	0.281308	0.0527581	-0.256396	0.105632	-0.000217886	0.99874	0.106622	0.470732	0.0695514	0.66567	0.0735278	0.593691
RP11-226L15.5	-0.0380146	0.797547	0.18389	0.24977	0.0445939	0.746482	0.0189502	0.898274	-0.0323404	0.840911	0.201955	0.139242
PIGM	-0.0437711	0.767686	0.165852	0.30005	0.152738	0.265595	0.0278808	0.850792	0.0649731	0.686513	0.0866409	0.529368
KCNJ10	0.0695123	0.638734	-0.00437834	0.978326	0.224785	0.0989527	0.0860384	0.560932	0.088644	0.581543	0.154507	0.260032
IGSF8	0.209623	0.152725	0.231001	0.146189	-0.238875	0.0790235	0.0238511	0.872162	-0.0126634	0.937366	-0.0499683	0.717136
ATP1A2	0.023569	0.873662	-0.227674	0.152253	-0.0891152	0.517629	0.228601	0.118095	-0.123127	0.443115	-0.22314	0.101513
ATP1A4	-0.151189	0.305	-0.220493	0.16596	0.0159783	0.907824	-0.0446528	0.76314	-0.0974109	0.544589	0.00931426	0.946191
CASQ1	-0.218964	0.134849	0.0866912	0.589925	0.17213	0.208888	0.107602	0.466639	-0.0731556	0.649434	0.0750985	0.585806
RP11-536C5.7	0.0750516	0.612167	0.00840642	0.958398	0.0477896	0.728986	-0.080484	0.586583	-0.141343	0.378054	-0.013807	0.920306
PEA15	-0.0666884	0.652455	-0.244837	0.122873	-0.0994284	0.470149	-0.0747118	0.613783	-0.103548	0.519406	-0.0368552	0.789363
DCAF8	0.125014	0.397208	-0.122769	0.444455	0.129932	0.34441	-0.0235244	0.873899	-0.115627	0.471589	0.027541	0.841797
RP11-574F21.3	-0.155642	0.290807	-0.357623	0.0216992	-0.149324	0.276553	-0.109998	0.456716	-0.153227	0.338842	-0.0369283	0.788955
RP11-574F21.2	0.0664712	0.653516	-0.0245187	0.879058	0.078003	0.571351	-0.211393	0.149211	-0.00107152	0.994695	0.0649806	0.637399
RPSAP18	0.0175953	0.905513	0.0465856	0.772409	0.0302135	0.826672	-0.0388806	0.793035	-0.0358472	0.823919	-0.0347732	0.801012
PEX19	0.253286	0.082386	0.183365	0.25115	-0.0522925	0.704566	0.262254	0.0717477	0.170372	0.286883	-0.154032	0.261517
COPA	0.101119	0.494063	0.387571	0.0122925	-0.00755336	0.956352	-0.143434	0.33076	0.265153	0.0938482	0.0381702	0.782028
SUMO1P3	-0.0447486	0.762647	-0.0669011	0.677707	0.149034	0.277499	-0.0473756	0.749154	0.0548424	0.733436	0.0838283	0.542869
NCSTN	0.152384	0.301149	-0.0369532	0.818576	-0.129206	0.347137	0.0774345	0.600886	0.240508	0.129847	-0.0693638	0.614819
NHLH1	-0.0607147	0.681854	-0.228199	0.151283	-0.0762599	0.580006	0.0263561	0.858866	-0.0532838	0.740745	-0.116666	0.396302
RNU4-42P	-0.213533	0.145041	0.0819626	0.61044	0.0806903	0.558127	-0.140929	0.339363	0.0734478	0.648125	0.318146	0.0179279
VANGL2	-0.0371457	0.802081	0.0357273	0.824499	0.212366	0.119569	-0.113157	0.443812	0.00662394	0.967214	0.262297	0.0530411
SLAMF6	-0.089823	0.54376	-0.109984	0.493632	0.122742	0.371989	0.0114355	0.938511	0.00954627	0.952763	0.137814	0.315677
CD84	-0.178017	0.226078	-0.38687	0.0124643	-0.0211349	0.878274	-0.276303	0.0573001	-0.233591	0.141594	0.0624968	0.650342
SLAMF1	-0.135549	0.358302	-0.362352	0.0199029	-0.0828691	0.547511	0.0316926	0.830673	-0.160436	0.316329	0.0340062	0.805314
SETP9	0.151298	0.304648	-0.0807367	0.615808	-0.0804724	0.559194	0.081682	0.581006	0.104132	0.517039	-0.151658	0.269029
RP11-404F10.2	-0.193005	0.188735	-0.272158	0.0851727	-0.0289061	0.834063	-0.0369203	0.803258	-0.118159	0.461867	-0.128975	0.348007
CD48	-0.127946	0.386139	-0.234679	0.139696	-0.0894057	0.516259	-0.0883255	0.550524	-0.100333	0.532525	0.00821846	0.952513
SLAMF7	-0.274031	0.0594636	-0.184591	0.24794	-0.209678	0.124432	-0.0475934	0.748038	0.0586414	0.715716	-0.142526	0.299253
LY9	-0.180623	0.219243	-0.253419	0.109885	-0.0223696	0.871222	0.0731871	0.621057	-0.197744	0.215233	0.0883576	0.521209
CD244	-0.23026	0.115378	-0.115763	0.471062	0.173655	0.204821	0.0481379	0.745252	-0.124783	0.436958	-0.00905857	0.947666
RP11-312J18.3	0.149669	0.309946	-0.197025	0.216939	-0.0546893	0.691686	-0.0743851	0.615339	-0.185763	0.244898	-0.00010958	0.999366
ITLN1	-0.387857	0.00645258	-0.325223	0.0380028	-0.326538	0.0149681	-0.102701	0.487293	0.0964368	0.548639	-0.27709	0.0405554
RP11-312J18.5	-0.130444	0.376855	0.177761	0.266178	0.0525104	0.703392	-0.147354	0.317572	0.0925404	0.56498	-0.0414941	0.763575
RP11-544M22.1	-0.233409	0.11035	-0.230126	0.147767	0.22326	0.101325	0.126879	0.390145	-0.134525	0.401716	0.243632	0.0730631
F11R	0.138373	0.348281	0.214189	0.178713	-0.0111122	0.935824	-0.01797	0.90351	0.15537	0.332048	0.0739662	0.591486
TSTD1	0.223743	0.126332	0.109459	0.495711	0.112719	0.412578	0.13984	0.343146	0.149234	0.35173	0.0956629	0.487208
USF1	-0.041816	0.777793	-0.131175	0.413644	0.0320292	0.816431	0.0717712	0.627843	-0.232325	0.143827	-0.048215	0.726667
ARHGAP30	-0.157489	0.285051	-0.198602	0.213209	-0.0512757	0.710056	-0.172621	0.24069	-0.114555	0.475734	-0.0377319	0.784471
AL591806.1	-0.0369284	0.803215	-0.119266	0.457654	0.0557787	0.68586	-0.176978	0.228844	0.118452	0.460753	0.0762673	0.579969
PVRL4	0.241447	0.0982781	-0.0308235	0.848284	0.00631868	0.963482	-0.126988	0.389735	0.0973135	0.544993	0.011652	0.932714
KLHDC9	0.0887368	0.548662	0.0560428	0.727821	0.0235316	0.864593	0.0795038	0.591164	0.0966316	0.547827	0.178468	0.192352
PFDN2	0.257413	0.077346	-0.0266203	0.868778	-0.0213528	0.877029	0.112503	0.446465	-0.130628	0.415612	0.0760116	0.581244
NIT1	-0.0361681	0.807188	0.106656	0.506875	0.141916	0.301348	-0.0980184	0.507465	0.19716	0.216619	0.167145	0.222574
DEDD	-0.0989465	0.503434	-0.070754	0.660236	0.0589017	0.669259	0.122741	0.405913	0.0773443	0.630765	-0.0126747	0.926823
UFC1	0.0608233	0.681315	0.0711043	0.658656	0.0376942	0.784681	0.0871275	0.555964	0.146019	0.362317	0.0243266	0.860063
USP21	0.202672	0.167118	0.171631	0.283282	0.116423	0.39729	-0.00424746	0.977142	0.267393	0.0910026	0.255978	0.0592492
PPOX	-0.0109699	0.94101	0.129249	0.420596	-0.0556334	0.686636	0.0726425	0.623664	0.0847475	0.598321	0.0299883	0.827944
B4GALT3	-0.189313	0.197498	-0.077234	0.631254	0.112647	0.412881	-0.213353	0.145388	-0.0526993	0.743492	-0.0286003	0.835795
ADAMTS4	-0.19029	0.195151	-0.218742	0.169434	0.0578849	0.674648	-0.0902858	0.541677	-0.014222	0.929675	0.0565065	0.681978
NDUFS2	0.224612	0.124828	-0.153242	0.338795	0.0371132	0.787922	-0.0614249	0.678334	-0.0690644	0.667876	0.0581137	0.673434
FCER1G	-0.268383	0.0651254	-0.202104	0.205083	-0.202706	0.137746	-0.0734049	0.620016	-0.00282492	0.986015	-0.248015	0.0678922
TOMM40L	-0.117085	0.428048	-0.280389	0.0757898	-0.201254	0.140649	0.0429103	0.772131	-0.114458	0.476112	-0.230336	0.0906813
NR1I3	-0.196264	0.181237	-0.344313	0.0274969	-0.127173	0.354842	0.0583754	0.693498	-0.0914689	0.569513	-0.131422	0.338858
PCP4L1	0.203106	0.16619	0.0949225	0.554963	-0.0288335	0.834474	0.0431281	0.771006	0.1505	0.347612	-0.219707	0.107022
MPZ	-0.184859	0.208443	-0.122243	0.446421	-0.144603	0.292193	0.190482	0.194691	-0.0678954	0.673182	-0.355841	0.00767
SDHC	0.284892	0.0496876	0.0488623	0.761602	0.0206265	0.881181	0.250165	0.0863651	0.0423738	0.792511	0.113232	0.410442
RP11-122G18.7	0.243836	0.0948935	-0.131525	0.412388	0.0110395	0.936243	0.0557616	0.706592	0.0746168	0.642897	0.0697291	0.612953
FCGR2A	-0.256327	0.0786481	-0.186167	0.243853	-0.114317	0.405942	-0.0621872	0.674562	0.0577647	0.719793	-0.148992	0.277636
HSPA6	-0.170305	0.247156	-0.353595	0.0233345	-0.11606	0.398774	0.0133958	0.927996	-0.0292233	0.856075	-0.164479	0.230146
FCGR3A	-0.233084	0.110862	-0.29475	0.061379	-0.111412	0.418054	-0.0607714	0.681573	-0.00457831	0.977336	-0.171492	0.210605
FCGR2C	-0.205822	0.160478	-0.210861	0.185719	0.00544714	0.968516	0.0495537	0.738022	0.0185081	0.908561	-0.0427725	0.756511
FCGR3B	-0.169545	0.249304	-0.159897	0.317978	-0.0383478	0.781039	0.0803751	0.587091	0.0504589	0.754051	-0.100521	0.46526
FCGR2B	-0.102096	0.489876	-0.274435	0.0824916	0.0456833	0.740503	0.0863651	0.559439	-0.146116	0.361993	0.0269931	0.844905
RPL31P11	-0.162051	0.27115	-0.0381792	0.812663	-0.0648573	0.638039	-0.01198	0.935589	-0.0114945	0.943138	-0.00679393	0.960737
FCRLA	0.0719018	0.627216	-0.0898436	0.57642	0.0404541	0.769335	0.0578308	0.696219	-0.16443	0.304271	0.212621	0.119115
FCRLB	-0.0143369	0.922952	-0.0886177	0.581656	0.102624	0.455927	0.211611	0.148782	0.0550372	0.732523	0.0587711	0.66995
DUSP12	0.0808081	0.585072	-0.0532407	0.740948	-0.0328281	0.811934	0.276085	0.0575047	-0.0569854	0.723423	-0.0279793	0.839312
RP11-474I16.8	-0.289236	0.0461618	-0.169004	0.290827	0.0857016	0.533858	0.0102375	0.944942	-0.0263984	0.869863	0.124007	0.367042
ATF6	-0.125339	0.395969	-0.189845	0.234496	-0.234517	0.0848154	-0.0706821	0.633085	0.043153	0.788781	-0.283628	0.0358668
RP11-456P18.2	-0.164006	0.265332	-0.305433	0.0521453	-0.059628	0.665421	0.0643654	0.663829	-0.0343861	0.83099	-0.244107	0.0724882
OLFML2B	-0.371022	0.00942751	-0.141683	0.376897	-0.0563597	0.68276	-0.106187	0.472557	0.102184	0.524952	-0.0974892	0.478894
RP11-227F8.2	-0.167916	0.253948	0.0133102	0.934174	0.135162	0.325171	-0.057613	0.697308	-0.162676	0.309528	0.0267374	0.846356
NOS1AP	0.0823287	0.578006	0.243436	0.125098	-0.0729916	0.596393	-0.109889	0.457164	0.145824	0.362965	-0.156772	0.253026
C1orf226	0.326491	0.0235232	0.266378	0.0922828	-0.0334817	0.80826	0.170879	0.245544	0.0504589	0.754051	-0.0505892	0.71377
SH2D1B	-0.00195503	0.989478	0.0509639	0.751667	-0.106473	0.439112	-0.0389895	0.792468	-0.0132479	0.934481	-0.208822	0.126012
UHMK1	0.0265016	0.858095	0.11156	0.487422	0.108725	0.429439	-0.280768	0.0532333	-0.0211382	0.895634	-0.00544245	0.968543
UQCRBP2	0.0212882	0.885803	0.0688276	0.66895	0.0631142	0.647115	-0.0543457	0.71372	0.0818252	0.611041	0.0542419	0.694084
UAP1	0.140219	0.341824	0.174258	0.275866	0.00987748	0.942942	-0.0581576	0.694586	0.0628301	0.696349	-0.226574	0.0962259
RP11-359K18.4	-0.0575649	0.697549	-0.211562	0.184228	0.0300682	0.827492	-0.141473	0.337481	-0.0452961	0.778548	-0.000146106	0.999155
DDR2	0.0585424	0.692664	0.199302	0.211566	0.0375489	0.785491	0.420608	0.002914	-0.0336068	0.834766	-0.0496395	0.71892
HSD17B7	0.00782014	0.957929	-0.335731	0.0318754	0.0472812	0.731761	0.0631674	0.669724	-0.224337	0.158515	0.0490916	0.721896
CCDC190	0.0511567	0.729863	0.18319	0.25161	0.120273	0.381759	0.00860384	0.953718	0.175535	0.272309	0.0688159	0.617622
RP11-331H2.4	0.0334528	0.821418	0.28109	0.0750303	0.00646394	0.962643	0.0104553	0.943773	0.121471	0.449319	0.0783493	0.569639
RGS4	-0.0195503	0.895071	0.167428	0.295415	0.0282525	0.837764	0.0361579	0.807242	0.283271	0.0727035	-0.0129304	0.925351
RGS5	-0.0685348	0.643471	-0.0162874	0.919493	-0.0625331	0.650152	0.184492	0.209364	0.124686	0.437319	-0.0429186	0.755705
RP11-267N12.1	0.0948192	0.521486	0.231527	0.145248	0.0425603	0.757682	0.110543	0.454476	0.0467572	0.771593	0.0768152	0.577243
RP11-267N12.2	-0.0829804	0.574989	-0.153242	0.338795	0.0546166	0.692075	0.0034851	0.981244	-0.2295	0.148902	-0.0274679	0.842211
RP11-77M5.1	-0.228848	0.117688	0.00455348	0.977459	-0.00958696	0.944618	-0.278917	0.0548903	-0.0599077	0.709842	0.0912432	0.507638
NUF2	0.0625611	0.672715	0.113662	0.479205	0.192393	0.159357	0.162384	0.270153	0.0603948	0.707587	0.147677	0.281947
RNU5F-6P	-0.172695	0.240487	0.0490375	0.760773	-0.0180845	0.895737	-0.00174255	0.990621	-0.00496796	0.975408	0.059319	0.667053
HMGB3P6	0.0888455	0.548171	0.154993	0.333237	0.183314	0.180358	-0.123612	0.402563	0.225214	0.156852	0.0297326	0.829389
PBX1	0.089823	0.54376	0.229075	0.149677	0.00559239	0.967677	0.202245	0.168033	0.058544	0.716169	0.064798	0.638347
RNU6-171P	-0.0281308	0.849469	-0.0478115	0.766585	0.135089	0.325434	-0.114573	0.438093	0.0272751	0.86558	0.23618	0.082567
RP11-477H21.2	-0.12056	0.414367	0.0250441	0.876486	-0.00980485	0.943361	0.0618605	0.676177	0.268075	0.0901499	-0.170542	0.21318
RP11-506O24.1	-0.0208537	0.888118	0.295626	0.0605763	0.0750979	0.585809	0.117731	0.425486	0.111536	0.487519	0.00365265	0.978885
RP11-506O24.2	-0.147496	0.3171	-0.0325749	0.839773	-0.0196823	0.886583	-0.0350688	0.812942	0.0554268	0.7307	-0.0805044	0.559037
RP11-403P14.1	0.185511	0.206816	-0.0676016	0.674517	0.0400909	0.77135	0.0377915	0.79871	-0.107931	0.50178	0.227524	0.094802
LMX1A	0.0121647	0.934599	0.304382	0.0530008	-0.00849753	0.950903	-0.169354	0.249845	0.380487	0.0141257	0.0670627	0.626631
RP11-306I1.1	0.0752688	0.611135	-0.0488623	0.761602	0.0289061	0.834063	0.042039	0.776638	0.0775391	0.629902	0.186285	0.173277
MGST3	0.19659	0.180499	0.0842393	0.600525	0.0794556	0.564185	0.125572	0.395085	0.127901	0.425499	0.120355	0.381432
ALDH9A1	0.397306	0.00517112	0.147638	0.356962	0.116714	0.396105	0.291115	0.044702	0.123322	0.442388	0.159511	0.244723
RP11-466F5.3	0.0606061	0.682393	-0.139231	0.385293	0.103132	0.453686	0.126662	0.390965	-0.101794	0.526542	0.226209	0.0967779
RP11-466F5.4	0.068209	0.645053	-0.291423	0.0645066	-0.0642036	0.641437	-0.0622961	0.674024	-0.0625378	0.697695	-0.0597574	0.664738
[truncated: 26,550 more rows]
