# Supplementary material for: Prior upregulation of interferon pathways in the nasopharynx impacts viral shedding following live attenuated influenza vaccine challenge in children
Source: Cell Rep Med. 2021 Dec 9;2(12):100465. doi: 10.1016/j.xcrm.2021.100465 (PMC8714852; doi:10.1016/j.xcrm.2021.100465)
Supplement: Table S4. Significant cell-type gene sets from gene set enrichment analysis associated with viral load at day 2 and day 7, related to Figure 3 [file mmc5.xlsx]

## Sheet: Sheet1
	Day 2						Day 7
Cell type	H1N1_day2_NES	H1N1_day2_AdjP-value	H3N2_day2_NES	H3N2_day2_AdjP-value	FluB_day2_NES	FluB_day2_AdjP-value	H1N1_day7_NES	H1N1_day7_AdjP-value	H3N2_day7_NES	H3N2_day7_AdjP-value	FluB_day7_NES	FluB_day7_AdjP-value
Neutrophils	-2.65135	0.00769928	-2.59357	0.00263975	-2.49688	0.00626844	-1.29676	0.118762	1.30404	0.14879	-2.94623	0.00439959
Macrophages	-2.3585	0.00769928	-2.89328	0.00263975	-2.36602	0.00626844	-2.29961	0.00848303	-1.21238	0.246116	-2.50796	0.00439959
Nkcells	-2.04928	0.00769928	-2.0297	0.00263975	-0.695144	0.976364	-1.36739	0.0727273	1.0065	0.49717	-1.42511	0.0572391
Classical DC	-1.75149	0.00769928	-2.58066	0.00263975	0.824084	0.90767	-1.91496	0.00848303	-2.321	0.00522273	1.37986	0.0933463
Eosinophils	-1.62432	0.0115489	-2.06684	0.00263975	-1.85065	0.00626844	-1.70042	0.0135729	-0.944934	0.535792	-1.86579	0.00439959
γδT cells	-1.53857	0.030881	-1.78692	0.00263975	-0.817569	0.90767	-1.57246	0.0339321	1.16657	0.265768	-1.50525	0.0384774
CD8T cells	-1.46171	0.0497492	-1.78553	0.00263975	0.986407	0.68348	-1.39918	0.0693204	1.09712	0.365729	-0.958162	0.55727
B cells	-1.25688	0.184783	-1.78849	0.00263975	2.52059	0.00626844	-1.19422	0.193657	-2.74001	0.00522273	3.01595	0.00439959
CD4T cells	-1.1444	0.298901	-1.8631	0.00263975	1.50077	0.0583763	-0.919687	0.612967	-1.30063	0.160915	1.80767	0.00439959
Plasmacytoid dendritic	-1.07042	0.405313	-1.80089	0.00263975	0.935688	0.743533	-1.26087	0.133333	-2.21022	0.00522273	1.66232	0.0146425
MAST cells	-0.898492	0.624143	1.08801	0.34382	-1.08631	0.532014	1.31411	0.135458	1.17644	0.26008	-1.34669	0.107437
Proliferating CD8T	1.64889	0.0228111	-0.691105	0.935976	2.55106	0.00626844	1.54628	0.0339321	-1.87818	0.00522273	2.10492	0.00439959
Basal epithelial	1.8383	0.00769928	0.752612	0.93118	-0.642571	0.976364	1.1567	0.24187	1.61873	0.0240566	-2.09573	0.00439959
Squamous	2.19436	0.00769928	2.48787	0.0035095	0.992318	0.68348	-1.68298	0.0169661	1.93315	0.00522273	-1.31837	0.107437
Ciliated epithelial	2.5487	0.00769928	3.0476	0.0035095	2.66007	0.00626844	2.1342	0.00848303	2.46812	0.00522273	2.674	0.00439959
Goblet cells	2.94247	0.00769928	3.10401	0.0035095	1.93235	0.0106516	-1.40526	0.0693204	2.22107	0.00522273	0.706294	0.921875
MHC Class II high goblet	3.13259	0.00769928	2.22739	0.0035095	1.6682	0.0235066	-1.97981	0.00848303	1.61637	0.0249476	-1.13432	0.286831
